# Supplementary material for: 3′-(4-Meth­oxy­phen­yl)-4′-phenyl-3H,4′H-spiro­[1-benzothio­phene-2,5′-isoxazol]-3-one
Source: Acta Crystallogr Sect E Struct Rep Online. 2011 Jun 30;67(Pt 7):o1850. doi: 10.1107/S1600536811024408 (PMC3151806; doi:10.1107/S1600536811024408)
Supplement: Supplementary file 1 [file e-67-o1850-sup1.cif]

##############################################################################
#                                                                            #
# This CIF contains the data in a paper accepted for publication in          #
# Acta Crystallographica Section E. It conforms to the requirements of       #
# Notes for Authors for Acta Crystallographica Section E, and has been       #
# peer reviewed under the auspices of the IUCr Commission on Journals.       #
#                                                                            #
# Full details of the Crystallographic Information File format               #
# are given in the paper "The Crystallographic Information File (CIF):       #
# a New Standard Archive File for Crystallography" by S. R. Hall, F. H.      #
# Allen and I. D. Brown [Acta Cryst. (1991), A47, 655-685].                  #
#                                                                            #
# The current version of the core CIF dictionary is obtainable from          #
# ftp://ftp.iucr.org/pub/cif_core.dic.                                       #
#                                                                            #
# Software is freely available for graphical display of the structure(s)     #
# in this CIF. For information consult the CIF software page                 #
# http://www.iucr.org/resources/cif/software.                                #
#                                                                            #
# This file may be used for bona fide research purposes within the           #
# scientific community so long as proper attribution is given to the journal # 
# article from which it was obtained.                                        #
#                                                                            #
##############################################################################
data_I
_audit_creation_method     SHELXL-97
_chemical_name_systematic
;
3'-(4-Methoxyphenyl)-4'-phenyl-3<i>H</i>,4'<i>H</i>-spiro[1-benzothiophene-
2,5'-isoxazol]-3-one
;
_chemical_name_common     ?
_chemical_formula_moiety     'C23 H17 N O3 S'
_chemical_formula_sum     'C23 H17 N O3 S'
_chemical_formula_iupac     'C23 H17 N O3 S'
_chemical_formula_weight     387.44
_chemical_melting_point     ?
_symmetry_cell_setting     triclinic
_symmetry_space_group_name_H-M     'P -1'
_symmetry_space_group_name_hall     '-P 1'
loop_
    _symmetry_equiv_pos_as_xyz
    'x, y, z'
    '-x, -y, -z'
_cell_length_a     9.3644(13)
_cell_length_b     9.8132(14)
_cell_length_c     11.1502(15)
_cell_angle_alpha     103.575(8)
_cell_angle_beta     90.360(8)
_cell_angle_gamma     106.089(8)
_cell_volume     954.2(2)
_cell_formula_units_Z     2
_cell_measurement_reflns_used     312
_cell_measurement_theta_min     2.6
_cell_measurement_theta_max     26.4
_cell_measurement_temperature     296(2)
_cell_measurement_pressure     101
_exptl_crystal_description     prism
_exptl_crystal_colour     colourless
_exptl_crystal_size_max     0.24
_exptl_crystal_size_mid     0.22
_exptl_crystal_size_min     0.16
_exptl_crystal_density_diffrn     1.348
_exptl_crystal_density_meas     ?
_exptl_crystal_density_method     'not measured'
_exptl_crystal_F_000     404
_exptl_absorpt_coefficient_mu     0.194
_exptl_absorpt_correction_type     none
_exptl_absorpt_process_details     ?
_exptl_absorpt_correction_T_min     ?
_exptl_absorpt_correction_T_max     ?
_exptl_special_details
;
;
_diffrn_ambient_temperature     296(2)
_diffrn_radiation_type     MoK\a
_diffrn_radiation_wavelength     0.71073
_diffrn_radiation_source     'fine-focus sealed tube'
_diffrn_radiation_monochromator     graphite
_diffrn_measurement_device_type     'Bruker APEXII CCD detector'
_diffrn_measurement_method     '\w and \f'
_diffrn_detector_area_resol_mean     ?
_diffrn_reflns_number     14395
_diffrn_reflns_av_R_equivalents     0.0210
_diffrn_reflns_av_sigmaI/netI     0.0232
_diffrn_reflns_theta_min     2.54
_diffrn_reflns_theta_max     27.50
_diffrn_reflns_theta_full     27.50
_diffrn_measured_fraction_theta_max     0.987
_diffrn_measured_fraction_theta_full     0.987
_diffrn_reflns_limit_h_min     -12
_diffrn_reflns_limit_h_max     12
_diffrn_reflns_limit_k_min     -12
_diffrn_reflns_limit_k_max     12
_diffrn_reflns_limit_l_min     -14
_diffrn_reflns_limit_l_max     14
_diffrn_standards_number     ?
_diffrn_standards_interval_count     ?
_diffrn_standards_interval_time     ?
_diffrn_standards_decay_%     ?
_refine_special_details
;
Refinement of <i>F</i>^2^ against ALL reflections. The weighted <i>R</i>-factor
<i>wR</i> and goodness of fit <i>S</i> are based on <i>F</i>^2^, conventional
<i>R</i>-factors <i>R</i> are based on <i>F</i>, with <i>F</i> set to zero for
negative <i>F</i>^2^. The threshold expression of <i>F</i>^2^ >
\s(<i>F</i>^2^) is used only for calculating <i>R</i>-factors(gt) <i>etc</i>.
and is not relevant to the choice of reflections for refinement.
<i>R</i>-factors based on <i>F</i>^2^ are statistically about twice as large
as those based on <i>F</i>, and <i>R</i>- factors based on ALL data will be
even larger.
;
_reflns_number_total     4336
_reflns_number_gt     3389
_reflns_threshold_expression     I>2sigma(I)
_refine_ls_structure_factor_coef     Fsqd
_refine_ls_matrix_type     full
_refine_ls_R_factor_all     0.0596
_refine_ls_R_factor_gt     0.0401
_refine_ls_wR_factor_gt     0.1064
_refine_ls_wR_factor_ref     0.1173
_refine_ls_goodness_of_fit_ref     1.076
_refine_ls_restrained_S_all     1.076
_refine_ls_number_reflns     4336
_refine_ls_number_parameters     254
_refine_ls_number_restraints     0
_refine_ls_hydrogen_treatment     constr
_refine_ls_weighting_scheme     calc
_refine_ls_weighting_details
         'calc w=1/[\s^2^(Fo^2^)+(0.0550P)^2^+0.2963P] where P=(Fo^2^+2Fc^2^)/3'
_atom_sites_solution_hydrogens     geom
_atom_sites_solution_primary     direct
_atom_sites_solution_secondary     difmap
_refine_ls_shift/su_max     0.000
_refine_ls_shift/su_mean     0.000
_refine_diff_density_max     0.296
_refine_diff_density_min     -0.252
_refine_ls_extinction_method     none
_refine_ls_extinction_coef     ?
loop_
    _atom_type_symbol
    _atom_type_description
    _atom_type_scat_dispersion_real
    _atom_type_scat_dispersion_imag
    _atom_type_scat_source
    'C' 'C' 0.0033 0.0016
                         'International Tables Vol C Tables 4.2.6.8 and 6.1.1.4'
    'H' 'H' 0.0000 0.0000
                         'International Tables Vol C Tables 4.2.6.8 and 6.1.1.4'
    'N' 'N' 0.0061 0.0033
                         'International Tables Vol C Tables 4.2.6.8 and 6.1.1.4'
    'O' 'O' 0.0106 0.0060
                         'International Tables Vol C Tables 4.2.6.8 and 6.1.1.4'
    'S' 'S' 0.1246 0.1234
                         'International Tables Vol C Tables 4.2.6.8 and 6.1.1.4'
_computing_data_collection     'APEX2 (Bruker, 2005)'
_computing_cell_refinement     'SAINT (Bruker, 2005)'
_computing_data_reduction     'SAINT (Bruker, 2005)'
_computing_structure_solution     'SHELXS97 (Sheldrick, 2008)'
_computing_structure_refinement     'SHELXL97 (Sheldrick, 2008)'
_computing_molecular_graphics     'PLATON (Spek, 2009)'
_computing_publication_material     'publCIF (Westrip, 2010)'
loop_
    _atom_site_type_symbol
    _atom_site_label
    _atom_site_fract_x
    _atom_site_fract_y
    _atom_site_fract_z
    _atom_site_U_iso_or_equiv
    _atom_site_adp_type
    _atom_site_calc_flag
    _atom_site_refinement_flags
    _atom_site_occupancy
    _atom_site_symmetry_multiplicity
    _atom_site_disorder_assembly
    _atom_site_disorder_group
    S S1 0.38947(5) 0.17699(5) 0.10614(4) 0.04579(15) Uani d . 1 1 . .
    C C9 0.48093(15) 0.45610(16) 0.28184(14) 0.0289(3) Uani d . 1 1 . .
    H H9 0.4698 0.4578 0.3695 0.035 Uiso calc R 1 1 . .
    C C11 0.63503(15) 0.44522(16) 0.25013(14) 0.0291(3) Uani d . 1 1 . .
    C C8 0.35039(16) 0.33637(17) 0.20326(14) 0.0311(3) Uani d . 1 1 . .
    C C17 0.53370(17) 0.74164(17) 0.31717(15) 0.0329(3) Uani d . 1 1 . .
    C C7 0.21820(16) 0.27837(17) 0.27795(14) 0.0318(3) Uani d . 1 1 . .
    C C10 0.45054(16) 0.59076(17) 0.25599(14) 0.0309(3) Uani d . 1 1 . .
    C C12 0.72587(18) 0.41734(17) 0.33436(15) 0.0359(3) Uani d . 1 1 . .
    H H12 0.6920 0.4043 0.4103 0.043 Uiso calc R 1 1 . .
    C C16 0.68582(18) 0.46342(19) 0.13698(16) 0.0389(4) Uani d . 1 1 . .
    H H16 0.6253 0.4825 0.0803 0.047 Uiso calc R 1 1 . .
    C C1 0.21339(18) 0.06249(18) 0.12568(16) 0.0387(4) Uani d . 1 1 . .
    C C6 0.13572(17) 0.12766(18) 0.21660(15) 0.0356(3) Uani d . 1 1 . .
    C C18 0.63321(19) 0.77176(18) 0.41909(16) 0.0395(4) Uani d . 1 1 . .
    H H18 0.6484 0.6947 0.4475 0.047 Uiso calc R 1 1 . .
    C C14 0.91775(19) 0.4278(2) 0.19263(18) 0.0458(4) Uani d . 1 1 . .
    H H14 1.0132 0.4233 0.1738 0.055 Uiso calc R 1 1 . .
    C C19 0.7104(2) 0.91401(19) 0.47948(17) 0.0443(4) Uani d . 1 1 . .
    H H19 0.7767 0.9320 0.5477 0.053 Uiso calc R 1 1 . .
    C C22 0.5151(2) 0.8598(2) 0.27498(17) 0.0437(4) Uani d . 1 1 . .
    H H22 0.4502 0.8424 0.2060 0.052 Uiso calc R 1 1 . .
    C C21 0.5915(2) 1.0009(2) 0.33447(19) 0.0498(5) Uani d . 1 1 . .
    H H21 0.5781 1.0782 0.3053 0.060 Uiso calc R 1 1 . .
    C C13 0.86727(19) 0.4089(2) 0.30515(18) 0.0457(4) Uani d . 1 1 . .
    H H13 0.9284 0.3905 0.3617 0.055 Uiso calc R 1 1 . .
    C C20 0.6883(2) 1.02933(18) 0.43755(17) 0.0424(4) Uani d . 1 1 . .
    C C15 0.82683(19) 0.4533(2) 0.10813(18) 0.0442(4) Uani d . 1 1 . .
    H H15 0.8601 0.4637 0.0315 0.053 Uiso calc R 1 1 . .
    C C5 -0.0038(2) 0.0500(2) 0.24311(18) 0.0490(4) Uani d . 1 1 . .
    H H5 -0.0552 0.0939 0.3045 0.059 Uiso calc R 1 1 . .
    C C2 0.1529(2) -0.0820(2) 0.0605(2) 0.0548(5) Uani d . 1 1 . .
    H H2 0.2046 -0.1271 0.0003 0.066 Uiso calc R 1 1 . .
    C C3 0.0136(3) -0.1569(2) 0.0876(2) 0.0628(6) Uani d . 1 1 . .
    H H3 -0.0285 -0.2536 0.0442 0.075 Uiso calc R 1 1 . .
    C C4 -0.0650(2) -0.0928(2) 0.1771(2) 0.0617(6) Uani d . 1 1 . .
    H H4 -0.1589 -0.1457 0.1928 0.074 Uiso calc R 1 1 . .
    C C23 0.8590(3) 1.2094(3) 0.5952(2) 0.0779(7) Uani d . 1 1 . .
    H H23A 0.8091 1.1682 0.6589 0.117 Uiso calc R 1 1 . .
    H H23B 0.8948 1.3139 0.6248 0.117 Uiso calc R 1 1 . .
    H H23C 0.9416 1.1708 0.5735 0.117 Uiso calc R 1 1 . .
    O O1 0.19215(13) 0.35372(14) 0.37248(11) 0.0448(3) Uani d . 1 1 . .
    O O2 0.75789(18) 1.17292(14) 0.48941(14) 0.0628(4) Uani d . 1 1 . .
    O O3 0.28865(12) 0.40970(13) 0.12447(10) 0.0405(3) Uani d . 1 1 . .
    N N1 0.34693(15) 0.56346(15) 0.17074(13) 0.0389(3) Uani d . 1 1 . .
loop_
    _atom_site_aniso_label
    _atom_site_aniso_U_11
    _atom_site_aniso_U_22
    _atom_site_aniso_U_33
    _atom_site_aniso_U_12
    _atom_site_aniso_U_13
    _atom_site_aniso_U_23
    S1 0.0348(2) 0.0447(3) 0.0485(3) 0.00839(18) 0.00969(18) -0.00299(19)
    C9 0.0243(7) 0.0343(7) 0.0270(7) 0.0066(6) 0.0000(5) 0.0077(6)
    C11 0.0248(7) 0.0287(7) 0.0324(8) 0.0065(6) -0.0008(6) 0.0062(6)
    C8 0.0265(7) 0.0363(8) 0.0300(7) 0.0095(6) 0.0015(6) 0.0068(6)
    C17 0.0298(7) 0.0372(8) 0.0339(8) 0.0119(6) 0.0038(6) 0.0102(6)
    C7 0.0239(7) 0.0397(8) 0.0324(8) 0.0087(6) -0.0005(6) 0.0104(6)
    C10 0.0251(7) 0.0380(8) 0.0315(8) 0.0110(6) 0.0031(6) 0.0101(6)
    C12 0.0358(8) 0.0379(8) 0.0358(8) 0.0132(7) -0.0012(6) 0.0096(7)
    C16 0.0319(8) 0.0512(10) 0.0393(9) 0.0150(7) 0.0033(7) 0.0185(8)
    C1 0.0359(8) 0.0380(8) 0.0394(9) 0.0075(7) -0.0017(7) 0.0077(7)
    C6 0.0319(8) 0.0387(8) 0.0350(8) 0.0065(6) 0.0001(6) 0.0109(7)
    C18 0.0442(9) 0.0353(8) 0.0398(9) 0.0119(7) -0.0041(7) 0.0107(7)
    C14 0.0287(8) 0.0481(10) 0.0607(12) 0.0151(7) 0.0047(8) 0.0087(9)
    C19 0.0482(10) 0.0418(9) 0.0392(9) 0.0088(8) -0.0066(8) 0.0077(7)
    C22 0.0437(9) 0.0457(10) 0.0456(10) 0.0155(8) -0.0049(8) 0.0155(8)
    C21 0.0590(11) 0.0386(9) 0.0568(12) 0.0165(8) -0.0005(9) 0.0187(8)
    C13 0.0376(9) 0.0507(10) 0.0528(11) 0.0209(8) -0.0076(8) 0.0109(8)
    C20 0.0453(9) 0.0343(8) 0.0446(10) 0.0085(7) 0.0072(8) 0.0074(7)
    C15 0.0358(9) 0.0522(10) 0.0475(10) 0.0138(8) 0.0133(7) 0.0164(8)
    C5 0.0388(9) 0.0551(11) 0.0472(10) 0.0018(8) 0.0070(8) 0.0147(9)
    C2 0.0566(12) 0.0413(10) 0.0575(12) 0.0094(9) 0.0010(9) 0.0005(9)
    C3 0.0654(13) 0.0394(10) 0.0675(14) -0.0046(9) -0.0059(11) 0.0061(9)
    C4 0.0480(11) 0.0546(12) 0.0682(14) -0.0106(9) 0.0027(10) 0.0180(11)
    C23 0.0882(18) 0.0500(12) 0.0695(16) -0.0054(12) -0.0139(13) -0.0046(11)
    O1 0.0353(6) 0.0540(7) 0.0383(6) 0.0110(5) 0.0076(5) 0.0005(6)
    O2 0.0791(10) 0.0359(7) 0.0628(9) 0.0036(7) -0.0049(8) 0.0074(6)
    O3 0.0368(6) 0.0441(6) 0.0361(6) 0.0029(5) -0.0108(5) 0.0124(5)
    N1 0.0353(7) 0.0421(8) 0.0398(8) 0.0098(6) -0.0037(6) 0.0128(6)
_geom_special_details
;
All e.s.d.'s (except the e.s.d. in the dihedral angle between two l.s. planes)
are estimated using the full covariance matrix. The cell e.s.d.'s are taken
into account individually in the estimation of e.s.d.'s in distances, angles
and torsion angles; correlations between e.s.d.'s in cell parameters are only
used when they are defined by crystal symmetry. An approximate (isotropic)
treatment of cell e.s.d.'s is used for estimating e.s.d.'s involving l.s.
planes.
;
loop_
    _geom_bond_atom_site_label_1
    _geom_bond_atom_site_label_2
    _geom_bond_site_symmetry_1
    _geom_bond_site_symmetry_2
    _geom_bond_distance
    _geom_bond_publ_flag
    S1 C1 . . 1.7667(18) no
    S1 C8 . . 1.8111(17) no
    O1 C7 . . 1.206(2) no
    O2 C20 . . 1.360(2) no
    O2 C23 . . 1.420(3) no
    O3 N1 . . 1.4196(19) no
    O3 C8 . . 1.465(2) no
    N1 C10 . . 1.281(2) no
    C1 C2 . . 1.388(3) no
    C1 C6 . . 1.389(2) no
    C2 C3 . . 1.382(3) no
    C3 C4 . . 1.380(3) no
    C4 C5 . . 1.378(3) no
    C5 C6 . . 1.391(3) no
    C6 C7 . . 1.462(2) no
    C7 C8 . . 1.548(2) no
    C8 C9 . . 1.533(2) no
    C9 C10 . . 1.515(2) no
    C9 C11 . . 1.514(2) no
    C10 C17 . . 1.464(2) no
    C11 C12 . . 1.386(2) no
    C11 C16 . . 1.384(2) no
    C12 C13 . . 1.386(3) no
    C13 C14 . . 1.378(3) no
    C14 C15 . . 1.376(3) no
    C15 C16 . . 1.386(3) no
    C17 C18 . . 1.387(2) no
    C17 C22 . . 1.401(3) no
    C18 C19 . . 1.385(3) no
    C19 C20 . . 1.385(3) no
    C20 C21 . . 1.385(3) no
    C21 C22 . . 1.372(3) no
    C2 H2 . . 0.9300 no
    C3 H3 . . 0.9300 no
    C4 H4 . . 0.9300 no
    C5 H5 . . 0.9300 no
    C9 H9 . . 0.9800 no
    C12 H12 . . 0.9300 no
    C13 H13 . . 0.9300 no
    C14 H14 . . 0.9300 no
    C15 H15 . . 0.9300 no
    C16 H16 . . 0.9300 no
    C18 H18 . . 0.9300 no
    C19 H19 . . 0.9300 no
    C21 H21 . . 0.9300 no
    C22 H22 . . 0.9300 no
    C23 H23A . . 0.9600 no
    C23 H23B . . 0.9600 no
    C23 H23C . . 0.9600 no
loop_
    _geom_angle_atom_site_label_1
    _geom_angle_atom_site_label_2
    _geom_angle_atom_site_label_3
    _geom_angle_site_symmetry_1
    _geom_angle_site_symmetry_2
    _geom_angle_site_symmetry_3
    _geom_angle
    _geom_angle_publ_flag
    C1 S1 C8 . . . 91.79(8) no
    C20 O2 C23 . . . 118.54(17) no
    N1 O3 C8 . . . 109.06(11) no
    O3 N1 C10 . . . 109.34(13) no
    S1 C1 C2 . . . 125.36(14) no
    S1 C1 C6 . . . 114.40(13) no
    C2 C1 C6 . . . 120.23(17) no
    C1 C2 C3 . . . 118.11(19) no
    C2 C3 C4 . . . 122.11(19) no
    C3 C4 C5 . . . 119.72(19) no
    C4 C5 C6 . . . 119.07(18) no
    C1 C6 C5 . . . 120.74(16) no
    C1 C6 C7 . . . 112.67(15) no
    C5 C6 C7 . . . 126.58(16) no
    O1 C7 C6 . . . 127.74(15) no
    O1 C7 C8 . . . 121.67(15) no
    C6 C7 C8 . . . 110.59(13) no
    S1 C8 O3 . . . 108.71(10) no
    S1 C8 C7 . . . 106.43(11) no
    S1 C8 C9 . . . 117.97(11) no
    O3 C8 C7 . . . 103.57(12) no
    O3 C8 C9 . . . 105.03(12) no
    C7 C8 C9 . . . 114.10(12) no
    C8 C9 C10 . . . 100.13(12) no
    C8 C9 C11 . . . 115.78(13) no
    C10 C9 C11 . . . 112.61(13) no
    N1 C10 C9 . . . 114.45(14) no
    N1 C10 C17 . . . 120.87(15) no
    C9 C10 C17 . . . 124.63(14) no
    C9 C11 C12 . . . 120.14(14) no
    C9 C11 C16 . . . 120.12(14) no
    C12 C11 C16 . . . 119.75(15) no
    C11 C12 C13 . . . 119.81(16) no
    C12 C13 C14 . . . 120.29(17) no
    C13 C14 C15 . . . 119.98(17) no
    C14 C15 C16 . . . 120.16(18) no
    C11 C16 C15 . . . 120.01(16) no
    C10 C17 C18 . . . 120.82(15) no
    C10 C17 C22 . . . 121.19(15) no
    C18 C17 C22 . . . 117.99(16) no
    C17 C18 C19 . . . 121.50(16) no
    C18 C19 C20 . . . 119.55(17) no
    O2 C20 C19 . . . 124.60(17) no
    O2 C20 C21 . . . 115.76(16) no
    C19 C20 C21 . . . 119.62(17) no
    C20 C21 C22 . . . 120.64(18) no
    C17 C22 C21 . . . 120.68(17) no
    C1 C2 H2 . . . 121.00 no
    C3 C2 H2 . . . 121.00 no
    C2 C3 H3 . . . 119.00 no
    C4 C3 H3 . . . 119.00 no
    C3 C4 H4 . . . 120.00 no
    C5 C4 H4 . . . 120.00 no
    C4 C5 H5 . . . 120.00 no
    C6 C5 H5 . . . 120.00 no
    C8 C9 H9 . . . 109.00 no
    C10 C9 H9 . . . 109.00 no
    C11 C9 H9 . . . 109.00 no
    C11 C12 H12 . . . 120.00 no
    C13 C12 H12 . . . 120.00 no
    C12 C13 H13 . . . 120.00 no
    C14 C13 H13 . . . 120.00 no
    C13 C14 H14 . . . 120.00 no
    C15 C14 H14 . . . 120.00 no
    C14 C15 H15 . . . 120.00 no
    C16 C15 H15 . . . 120.00 no
    C11 C16 H16 . . . 120.00 no
    C15 C16 H16 . . . 120.00 no
    C17 C18 H18 . . . 119.00 no
    C19 C18 H18 . . . 119.00 no
    C18 C19 H19 . . . 120.00 no
    C20 C19 H19 . . . 120.00 no
    C20 C21 H21 . . . 120.00 no
    C22 C21 H21 . . . 120.00 no
    C17 C22 H22 . . . 120.00 no
    C21 C22 H22 . . . 120.00 no
    O2 C23 H23A . . . 109.00 no
    O2 C23 H23B . . . 110.00 no
    O2 C23 H23C . . . 109.00 no
    H23A C23 H23B . . . 109.00 no
    H23A C23 H23C . . . 109.00 no
    H23B C23 H23C . . . 109.00 no
loop_
    _geom_hbond_atom_site_label_D
    _geom_hbond_atom_site_label_H
    _geom_hbond_atom_site_label_A
    _geom_hbond_site_symmetry_A
    _geom_hbond_distance_DH
    _geom_hbond_distance_HA
    _geom_hbond_distance_DA
    _geom_hbond_angle_DHA
    _geom_hbond_publ_flag
    C13 H13 O1 1_655 0.93 2.60 3.345(2) 138 y
_iucr_refine_instructions_details
;
TITL zouihri_Ad23_1_0m in P-1
CELL 0.71073   9.3644   9.8132  11.1502 103.575  90.360 106.089
ZERR   2.00   0.0013   0.0014   0.0015   0.008   0.008   0.008
LATT 1
SFAC C  H  N  O  S
UNIT 46  34  2  6  2
OMIT 0 1 0
OMIT 0 0 1
OMIT 0 55
L.S. 4
ACTA
BOND
FMAP 2
PLAN 20
HTAB
TEMP 23.000
WGHT    0.055000    0.296300
FVAR       0.75811
MOLE 1
S1    5    0.389468    0.176992    0.106142    11.00000    0.03480    0.04473 =
         0.04854   -0.00299    0.00969    0.00839
C9    1    0.480927    0.456100    0.281837    11.00000    0.02433    0.03427 =
         0.02704    0.00771    0.00003    0.00658
AFIX  13
H9    2    0.469792    0.457785    0.369462    11.00000   -1.20000
AFIX   0
C11   1    0.635030    0.445222    0.250134    11.00000    0.02484    0.02874 =
         0.03242    0.00622   -0.00081    0.00652
C8    1    0.350393    0.336365    0.203257    11.00000    0.02647    0.03633 =
         0.03003    0.00683    0.00147    0.00949
C17   1    0.533703    0.741639    0.317170    11.00000    0.02984    0.03723 =
         0.03394    0.01021    0.00380    0.01191
C7    1    0.218204    0.278370    0.277945    11.00000    0.02392    0.03968 =
         0.03241    0.01038   -0.00049    0.00873
C10   1    0.450536    0.590760    0.255990    11.00000    0.02509    0.03797 =
         0.03152    0.01007    0.00305    0.01097
C12   1    0.725872    0.417340    0.334359    11.00000    0.03580    0.03793 =
         0.03584    0.00958   -0.00125    0.01317
AFIX  43
H12   2    0.692028    0.404309    0.410267    11.00000   -1.20000
AFIX   0
C16   1    0.685819    0.463420    0.136975    11.00000    0.03193    0.05118 =
         0.03931    0.01854    0.00325    0.01499
AFIX  43
H16   2    0.625298    0.482454    0.080308    11.00000   -1.20000
AFIX   0
C1    1    0.213385    0.062486    0.125679    11.00000    0.03593    0.03795 =
         0.03938    0.00766   -0.00168    0.00753
C6    1    0.135721    0.127661    0.216596    11.00000    0.03187    0.03867 =
         0.03500    0.01090    0.00006    0.00652
C18   1    0.633210    0.771763    0.419085    11.00000    0.04415    0.03534 =
         0.03980    0.01069   -0.00409    0.01186
AFIX  43
H18   2    0.648430    0.694678    0.447526    11.00000   -1.20000
AFIX   0
C14   1    0.917754    0.427809    0.192635    11.00000    0.02868    0.04808 =
         0.06071    0.00874    0.00469    0.01515
AFIX  43
H14   2    1.013223    0.423337    0.173833    11.00000   -1.20000
AFIX   0
C19   1    0.710433    0.914010    0.479476    11.00000    0.04820    0.04178 =
         0.03916    0.00768   -0.00655    0.00880
AFIX  43
H19   2    0.776677    0.931991    0.547693    11.00000   -1.20000
AFIX   0
C22   1    0.515052    0.859774    0.274984    11.00000    0.04372    0.04570 =
         0.04555    0.01552   -0.00488    0.01549
AFIX  43
H22   2    0.450232    0.842371    0.205961    11.00000   -1.20000
AFIX   0
C21   1    0.591455    1.000933    0.334470    11.00000    0.05902    0.03863 =
         0.05677    0.01868   -0.00045    0.01653
AFIX  43
H21   2    0.578054    1.078213    0.305279    11.00000   -1.20000
AFIX   0
C13   1    0.867274    0.408932    0.305149    11.00000    0.03761    0.05071 =
         0.05276    0.01086   -0.00758    0.02092
AFIX  43
H13   2    0.928401    0.390468    0.361714    11.00000   -1.20000
AFIX   0
C20   1    0.688302    1.029331    0.437545    11.00000    0.04534    0.03432 =
         0.04458    0.00741    0.00716    0.00852
C15   1    0.826826    0.453277    0.108134    11.00000    0.03581    0.05223 =
         0.04748    0.01644    0.01326    0.01379
AFIX  43
H15   2    0.860097    0.463708    0.031475    11.00000   -1.20000
AFIX   0
C5    1   -0.003847    0.050025    0.243109    11.00000    0.03878    0.05506 =
         0.04719    0.01470    0.00700    0.00180
AFIX  43
H5    2   -0.055165    0.093856    0.304492    11.00000   -1.20000
AFIX   0
C2    1    0.152880   -0.081958    0.060507    11.00000    0.05660    0.04131 =
         0.05750    0.00053    0.00098    0.00939
AFIX  43
H2    2    0.204571   -0.127099    0.000272    11.00000   -1.20000
AFIX   0
C3    1    0.013577   -0.156939    0.087608    11.00000    0.06538    0.03942 =
         0.06751    0.00611   -0.00595   -0.00458
AFIX  43
H3    2   -0.028496   -0.253636    0.044166    11.00000   -1.20000
AFIX   0
C4    1   -0.064983   -0.092774    0.177108    11.00000    0.04804    0.05462 =
         0.06819    0.01798    0.00269   -0.01056
AFIX  43
H4    2   -0.158854   -0.145721    0.192822    11.00000   -1.20000
AFIX   0
C23   1    0.859034    1.209394    0.595209    11.00000    0.08821    0.05004 =
         0.06952   -0.00463   -0.01386   -0.00544
AFIX 137
H23A  2    0.809081    1.168158    0.658929    11.00000   -1.50000
H23B  2    0.894790    1.313873    0.624755    11.00000   -1.50000
H23C  2    0.941608    1.170811    0.573462    11.00000   -1.50000
AFIX   0
O1    4    0.192153    0.353720    0.372482    11.00000    0.03532    0.05403 =
         0.03829    0.00045    0.00762    0.01097
O2    4    0.757891    1.172919    0.489415    11.00000    0.07911    0.03590 =
         0.06281    0.00739   -0.00491    0.00364
O3    4    0.288646    0.409703    0.124467    11.00000    0.03684    0.04410 =
         0.03614    0.01236   -0.01083    0.00292
N1    3    0.346931    0.563461    0.170740    11.00000    0.03530    0.04209 =
         0.03978    0.01281   -0.00373    0.00982
HKLF 4
REM  zouihri_Ad23_1_0m in P-1
REM R1 =  0.0401 for   3389 Fo > 4sig(Fo)  and  0.0596 for all   4336 data
REM    254 parameters refined using      0 restraints
END
WGHT      0.0550      0.2962
REM Highest difference peak  0.296,  deepest hole -0.252,  1-sigma level  0.046
Q1    1   0.4242  0.3994  0.2425  11.00000  0.05    0.30
Q2    1   0.2981  0.3122  0.2513  11.00000  0.05    0.24
Q3    1   0.4910  0.6791  0.2936  11.00000  0.05    0.23
Q4    1   0.5542  0.7535  0.3814  11.00000  0.05    0.23
Q5    1   0.1858  0.1935  0.2534  11.00000  0.05    0.22
Q6    1   0.5552  0.4425  0.2584  11.00000  0.05    0.21
Q7    1   0.5198  0.7951  0.2995  11.00000  0.05    0.21
Q8    1   0.7207  0.9763  0.4388  11.00000  0.05    0.20
Q9    1   0.7729  0.4984  0.1368  11.00000  0.05    0.19
Q10   1   0.4687  0.5274  0.2604  11.00000  0.05    0.19
Q11   1   0.5338  0.9235  0.3277  11.00000  0.05    0.19
Q12   1   0.8034  0.4321  0.3177  11.00000  0.05    0.19
Q13   1   0.3810  0.5839  0.2518  11.00000  0.05    0.19
Q14   1   0.3160  0.6202  0.1390  11.00000  0.05    0.19
Q15   1   0.7409  0.4195  0.1147  11.00000  0.05    0.19
Q16   1   0.6389  1.0023  0.3881  11.00000  0.05    0.18
Q17   1   0.3651  0.2658  0.1822  11.00000  0.05    0.18
Q18   1   0.8245  1.3063  0.6501  11.00000  0.05    0.18
Q19   1   0.8688  0.4759  0.1754  11.00000  0.05    0.17
Q20   1   0.6949  0.4653  0.3012  11.00000  0.05    0.17
;
data_global
_journal_date_recd_electronic     2011-06-14
_journal_date_accepted     2011-06-21
_journal_name_full     'Acta Crystallographica, Section E'
_journal_year     2011
_journal_volume     67
_journal_issue      7
_journal_page_first     o1850
_journal_page_last     o1850
_journal_paper_category     QO
_journal_coeditor_code     LW2066
_publ_contact_author_name     'Mohamed El yazidi'
_publ_contact_author_address
;
D\'epartement de Chimie, Facult\'e des Sciences
Dhar Mehraz, BP 1796 Atlas, 30000 F\'es,
Morocco
;
_publ_contact_author_email     elyazidimohamed@hotmail.com
_publ_contact_author_fax     '00 212 53 77 77 77'
_publ_contact_author_phone     '00 212 61 66 66 66'
_publ_section_title
;\
3'-(4-Methoxyphenyl)-4'-phenyl-3<i>H</i>,4'<i>H</i>-spiro[1-benzothiophene-2,\
5'-isoxazol]-3-one
;
loop_
    _publ_author_name
    _publ_author_footnote
    _publ_author_address
    'Boughaleb, Adil' .
;
D\'epartement de Chimie, Facult\'e des Sciences
Dhar Mehraz, BP 1796 Atlas, 30000 F\'es,
Morocco
;
    'Zouihri, Hafid' .
;
Laboratoires de Diffraction des Rayons X,
Centre Nationale pour la Recherche Scientifique et Technique, Rabat, Morocco
;
    'Gmouh, Said' .
;
Centre Nationale pour la Recherche
Scientifique et Technique, Rabat, Morocco
;
    'Kerbal, Abdelali' .
;
D\'epartement de Chimie, Facult\'e des Sciences
Dhar Mehraz, BP 1796 Atlas, 30000 F\'es,
Morocco
;
    'El yazidi, Mohamed' .
;
D\'epartement de Chimie, Facult\'e des Sciences
Dhar Mehraz, BP 1796 Atlas, 30000 F\'es,
Morocco
;
