# Supplementary material for: 3′-(4-Meth­oxy­phen­yl)-4′-phenyl-3H,4′H-spiro­[1-benzothio­phene-2,5′-isoxazol]-3-one
Source: Acta Crystallogr Sect E Struct Rep Online. 2011 Jun 30;67(Pt 7):o1850. doi: 10.1107/S1600536811024408 (PMC3151806; doi:10.1107/S1600536811024408)
Supplement: Supplementary file 2 [file e-67-o1850-Isup2.hkl]

# 
# h,k,l, Fc-squared, Fo-squared, sigma(Fo-squared) and status flag 
# 
data_I
_shelx_title ' zouihri_Ad23_1_0m in P-1' 
_shelx_refln_list_code          4 
_shelx_F_calc_maximum      128.03 
_exptl_crystal_F_000       404.00 
_reflns_d_resolution_high  0.7696 
 
loop_ 
 _symmetry_equiv_pos_as_xyz 
 'x, y, z' 
 '-x, -y, -z' 
 
_cell_length_a     9.3644 
_cell_length_b     9.8132 
_cell_length_c    11.1502 
_cell_angle_alpha 103.575 
_cell_angle_beta   90.360 
_cell_angle_gamma 106.089 
 
_shelx_F_squared_multiplier     1.000 
 
loop_ 
 _refln_index_h 
 _refln_index_k 
 _refln_index_l 
 _refln_F_squared_calc 
 _refln_F_squared_meas 
 _refln_F_squared_sigma 
 _refln_observed_status 
   2   0   0      765.43      801.45      7.18 o 
   3   0   0       76.25       75.17      0.92 o 
   4   0   0      138.54      133.72      1.66 o 
   5   0   0       65.78       60.66      1.18 o 
   6   0   0      179.61      210.93      2.60 o 
   7   0   0       16.41       12.88      1.02 o 
   8   0   0       56.57       47.02      1.39 o 
   9   0   0       29.15       28.21      1.55 o 
  10   0   0       19.63       18.15      2.04 o 
  11   0   0        9.13       14.56      2.50 o 
 -11   1   0        1.89        1.39      1.74 o 
 -10   1   0        0.00        0.00      1.20 o 
  -9   1   0        3.90        4.95      0.97 o 
  -8   1   0       20.92       18.25      1.48 o 
  -7   1   0       13.79       14.78      0.82 o 
  -6   1   0       36.98       35.09      0.98 o 
  -5   1   0      373.64      405.87      4.34 o 
  -4   1   0       46.04       42.63      0.87 o 
  -3   1   0      184.66      186.13      2.01 o 
  -2   1   0      544.02      532.18      4.71 o 
  -1   1   0     2995.67     1844.67     29.73 o 
   1   1   0        8.83        8.84      0.26 o 
   2   1   0     3492.35     3504.47     29.20 o 
   3   1   0       99.83      105.71      1.14 o 
   4   1   0      326.22      372.41      3.69 o 
   5   1   0      539.04      567.06      5.85 o 
   6   1   0      564.77      552.34      5.82 o 
   7   1   0       97.07       96.67      1.80 o 
   8   1   0       67.33       69.96      1.88 o 
   9   1   0        1.63        2.35      1.13 o 
  10   1   0      106.78      118.63      4.06 o 
  11   1   0      210.78      214.96      5.98 o 
 -12   2   0        0.01        0.00      2.04 o 
 -11   2   0        8.19        5.56      1.66 o 
 -10   2   0       14.21       13.28      1.32 o 
  -9   2   0       12.24       11.50      1.22 o 
  -8   2   0       54.35       57.66      1.63 o 
  -7   2   0        9.41        8.89      0.76 o 
  -6   2   0       81.00       69.57      1.56 o 
  -5   2   0      860.75      905.43      9.97 o 
  -4   2   0      143.64      132.90      1.82 o 
  -3   2   0     3655.42     3750.42     34.53 o 
  -2   2   0      700.32      726.72      6.90 o 
  -1   2   0      726.08      719.43      6.10 o 
   0   2   0     1499.21     1460.14     12.15 o 
   1   2   0      224.84      213.38      2.06 o 
   2   2   0      104.61       95.03      1.08 o 
   3   2   0      585.94      580.49      5.83 o 
   4   2   0        0.06        0.40      0.34 o 
   5   2   0      144.61      140.46      2.07 o 
   6   2   0       50.19       63.54      1.59 o 
   7   2   0      289.68      290.38      4.30 o 
   8   2   0       92.02      103.03      2.78 o 
   9   2   0        0.29        2.96      1.55 o 
  10   2   0       19.55       19.07      2.28 o 
 -12   3   0        1.52        0.86      2.08 o 
 -11   3   0       27.49       23.58      2.05 o 
 -10   3   0        0.03        0.00      1.08 o 
  -9   3   0       35.29       31.10      2.28 o 
  -8   3   0       79.04       70.90      1.82 o 
  -7   3   0        0.39        1.04      0.64 o 
  -6   3   0        9.09        7.77      0.69 o 
  -5   3   0      198.63      221.40      3.19 o 
  -4   3   0      190.93      201.24      2.32 o 
  -3   3   0      863.58      878.46      8.41 o 
  -2   3   0       56.39       59.54      0.81 o 
  -1   3   0      229.63      219.74      2.05 o 
   0   3   0     1972.63     1969.56     16.32 o 
   1   3   0     1216.09     1202.23     10.65 o 
   2   3   0     1010.29     1089.61     10.57 o 
   3   3   0      373.96      443.28      4.95 o 
   4   3   0       43.72       37.61      0.98 o 
   5   3   0      130.36      131.20      2.06 o 
   6   3   0       37.54       35.18      1.32 o 
   7   3   0        0.88        2.62      1.02 o 
   8   3   0      233.46      247.35      4.83 o 
   9   3   0      165.50      164.87      4.84 o 
  10   3   0        3.31        0.00      1.96 o 
 -12   4   0       70.63       75.25      3.87 o 
 -11   4   0       87.78      102.18      2.98 o 
 -10   4   0       22.83       19.97      1.64 o 
  -9   4   0       19.74       22.45      1.40 o 
  -8   4   0      282.76      273.92      4.26 o 
  -7   4   0       21.78       22.49      1.13 o 
  -6   4   0       12.92       10.52      0.80 o 
  -5   4   0       61.58       71.85      1.42 o 
  -4   4   0       15.65       19.43      0.91 o 
  -3   4   0       80.42       77.38      1.17 o 
  -2   4   0      936.17      952.48      8.56 o 
  -1   4   0      541.75      568.68      5.37 o 
   0   4   0      609.32      646.87      6.45 o 
   1   4   0     2686.87     2883.43     27.32 o 
   2   4   0      202.27      177.09      2.30 o 
   3   4   0      283.96      306.14      3.67 o 
   4   4   0       30.54       35.39      1.09 o 
   5   4   0        0.01        1.01      0.64 o 
   6   4   0        0.08        0.00      0.91 o 
   7   4   0      107.42      110.52      2.97 o 
   8   4   0       75.54       73.32      3.79 o 
   9   4   0        9.04       13.36      2.20 o 
 -12   5   0       13.45       15.14      2.13 o 
 -11   5   0       38.42       36.71      2.07 o 
 -10   5   0       33.64       43.62      2.19 o 
  -9   5   0       11.84       14.02      1.26 o 
  -8   5   0        0.16        0.01      0.87 o 
  -7   5   0       49.53       46.60      1.60 o 
  -6   5   0      255.87      244.19      3.73 o 
  -5   5   0     1244.24     1286.05     12.75 o 
  -4   5   0      277.92      297.00      3.71 o 
  -3   5   0       15.34       13.00      0.63 o 
  -2   5   0       42.48       40.05      1.25 o 
  -1   5   0     1677.22     1746.43     15.75 o 
   0   5   0      754.24      731.89      7.89 o 
   1   5   0       37.06       23.93      0.81 o 
   2   5   0      113.99      126.24      1.91 o 
   3   5   0      638.09      621.61      6.95 o 
   4   5   0       32.63       40.24      1.39 o 
   5   5   0      233.14      214.47      4.04 o 
   6   5   0        7.18        7.62      1.26 o 
   7   5   0       15.00       12.33      1.87 o 
   8   5   0       53.43       48.11      3.03 o 
   9   5   0       14.01       10.84      2.18 o 
 -11   6   0       48.67       60.79      4.07 o 
 -10   6   0        6.58        9.85      1.62 o 
  -9   6   0      100.27      106.52      3.13 o 
  -8   6   0       56.00       55.83      1.91 o 
  -7   6   0       63.61       64.20      1.74 o 
  -6   6   0      240.87      249.25      3.17 o 
  -5   6   0      105.61      101.25      1.85 o 
  -4   6   0       29.28       25.43      0.98 o 
  -3   6   0       34.82       38.67      1.07 o 
  -2   6   0       72.38       77.46      1.47 o 
  -1   6   0        0.75        0.00      0.45 o 
   0   6   0       81.79       86.45      1.55 o 
   1   6   0      251.58      245.11      3.57 o 
   2   6   0      221.27      207.20      3.21 o 
   3   6   0       18.49       13.72      0.95 o 
   4   6   0       63.28       56.81      1.99 o 
   5   6   0      434.19      412.23     11.26 o 
   6   6   0      124.81      123.45      4.08 o 
   7   6   0        0.10        0.00      1.56 o 
   8   6   0       12.49       14.73      2.20 o 
 -11   7   0        3.36        5.00      1.82 o 
 -10   7   0        9.78        6.30      1.46 o 
  -9   7   0        4.15        1.57      2.25 o 
  -8   7   0       29.45       31.70      1.50 o 
  -7   7   0       60.71       66.11      1.53 o 
  -6   7   0        9.55        5.32      0.79 o 
  -5   7   0      108.75      105.39      1.99 o 
  -4   7   0       87.54       86.11      1.78 o 
  -3   7   0      240.02      235.84      3.28 o 
  -2   7   0        1.17        0.00      0.62 o 
  -1   7   0      312.00      325.20      4.59 o 
   0   7   0      203.77      222.57      3.45 o 
   1   7   0        1.92        1.82      0.81 o 
   2   7   0       91.70       92.26      2.04 o 
   3   7   0       60.30       52.07      3.12 o 
   4   7   0      127.12      104.71      2.89 o 
   5   7   0        4.63        0.00      1.45 o 
   6   7   0       26.46       24.68      2.20 o 
   7   7   0       33.62       29.74      4.19 o 
 -11   8   0        0.52        0.00      1.81 o 
 -10   8   0        0.65        0.00      1.37 o 
  -9   8   0        0.56        0.00      1.35 o 
  -8   8   0        0.04        0.00      0.99 o 
  -7   8   0        3.26        0.00      0.97 o 
  -6   8   0       19.52       15.86      1.10 o 
  -5   8   0      101.71       93.64      2.04 o 
  -4   8   0        0.04        0.00      1.00 o 
  -3   8   0       95.20       97.14      2.31 o 
  -2   8   0       49.38       51.39      1.74 o 
  -1   8   0        1.26        1.16      0.79 o 
   0   8   0      301.33      299.49      4.44 o 
   1   8   0       16.71       19.51      1.36 o 
   2   8   0       23.06       22.82      1.49 o 
   3   8   0       52.33       44.01      2.07 o 
   4   8   0       62.08       52.50      3.22 o 
   5   8   0        0.07        0.00      1.45 o 
   6   8   0        0.08        0.01      1.80 o 
 -10   9   0       46.32       57.42      3.95 o 
  -9   9   0       42.04       39.75      3.21 o 
  -8   9   0       60.03       61.19      2.10 o 
  -7   9   0        1.90        0.00      1.14 o 
  -6   9   0        1.07        1.30      1.18 o 
  -5   9   0       26.00       24.99      1.52 o 
  -4   9   0      345.88      341.83      6.96 o 
  -3   9   0       38.31       35.49      1.64 o 
  -2   9   0       88.22       82.88      2.13 o 
  -1   9   0        2.22        0.62      1.02 o 
   0   9   0        0.14        0.00      0.97 o 
   1   9   0        5.42        3.14      1.18 o 
   2   9   0       41.60       38.36      2.08 o 
   3   9   0        5.79        4.90      1.63 o 
   4   9   0        0.97        0.00      1.49 o 
   5   9   0       26.36       29.64      5.55 o 
  -9  10   0        1.72        0.50      2.09 o 
  -8  10   0        0.07        0.00      2.76 o 
  -7  10   0      132.90      148.15      4.03 o 
  -6  10   0      140.57      157.65      5.74 o 
  -5  10   0       31.17       37.23      3.04 o 
  -4  10   0        1.77        1.96      1.26 o 
  -3  10   0       13.82       13.25      1.48 o 
  -2  10   0        7.08        6.58      1.31 o 
  -1  10   0        9.06        7.86      1.38 o 
   0  10   0       23.93       21.74      1.74 o 
   1  10   0       32.69       41.50      2.28 o 
   2  10   0       37.69       51.94      2.94 o 
   3  10   0        4.84        1.82      1.75 o 
   4  10   0        8.63        3.51      2.04 o 
  -8  11   0        0.06        0.00      2.01 o 
  -7  11   0       42.10       44.99      3.46 o 
  -6  11   0        1.48        0.21      1.58 o 
  -5  11   0       51.16       55.72      2.68 o 
  -4  11   0        1.12        0.43      1.38 o 
  -3  11   0        0.00        0.00      1.27 o 
  -2  11   0        4.05        3.33      1.43 o 
  -1  11   0       23.36       19.14      1.88 o 
   0  11   0       23.01       25.87      2.75 o 
   1  11   0        5.53        1.09      3.00 o 
   2  11   0        7.64        8.93      2.14 o 
  -6  12   0       29.72       29.28      3.01 o 
  -5  12   0       10.67       13.10      1.99 o 
  -4  12   0       20.18       22.23      2.14 o 
  -3  12   0       19.52       20.87      2.08 o 
  -2  12   0        0.22        0.00      2.97 o 
  -1  12   0       12.17       15.41      4.63 o 
   0 -12   1       16.59       18.64      2.50 o 
   1 -12   1        3.09        2.69      2.04 o 
   2 -12   1       13.79       15.01      2.26 o 
   3 -12   1       10.90        8.01      2.13 o 
   4 -12   1       16.54       15.43      1.90 o 
   5 -12   1       26.48       26.30      2.23 o 
   6 -12   1        2.58        0.00      1.70 o 
  -2 -11   1        1.94        0.00      1.78 o 
  -1 -11   1        3.88        4.57      2.83 o 
   0 -11   1        1.12        0.00      1.78 o 
   1 -11   1        5.00        3.07      1.74 o 
   2 -11   1       16.74       13.80      1.69 o 
   3 -11   1        7.44        6.36      1.46 o 
   4 -11   1        6.85        9.64      1.57 o 
   5 -11   1        1.65        3.22      1.47 o 
   6 -11   1        0.10        0.58      1.55 o 
   7 -11   1       47.38       60.58      5.02 o 
   8 -11   1        2.70        0.00      2.01 o 
  -4 -10   1        7.61        9.14      2.72 o 
  -3 -10   1        7.78        6.96      1.83 o 
  -2 -10   1       26.68       28.52      2.29 o 
  -1 -10   1       10.51        8.98      1.74 o 
   0 -10   1       10.76       10.37      1.37 o 
   1 -10   1       18.36       15.93      1.47 o 
   2 -10   1       42.03       43.02      2.05 o 
   3 -10   1       30.15       31.76      1.89 o 
   4 -10   1       16.62       19.47      1.59 o 
   5 -10   1       87.87       97.13      2.63 o 
   6 -10   1       50.12       63.09      2.64 o 
   7 -10   1       53.63       54.79      2.89 o 
   8 -10   1        7.13        0.00      1.42 o 
   9 -10   1        9.40        8.13      2.31 o 
  -5  -9   1       16.88       16.35      2.21 o 
  -4  -9   1        0.13        0.00      1.41 o 
  -3  -9   1       17.01       15.45      1.86 o 
  -2  -9   1        1.20        0.00      1.32 o 
  -1  -9   1       17.78       19.02      1.46 o 
   0  -9   1       24.83       26.42      1.61 o 
   1  -9   1       45.84       52.71      2.06 o 
   2  -9   1       51.07       53.75      2.08 o 
   3  -9   1       11.06       11.64      0.97 o 
   4  -9   1        9.98        9.08      0.95 o 
   5  -9   1       14.63       11.07      1.06 o 
   6  -9   1      141.70      143.47      2.71 o 
   7  -9   1       14.02       11.12      1.67 o 
   8  -9   1       33.37       31.44      1.82 o 
   9  -9   1        2.27        1.00      2.01 o 
  10  -9   1       22.32       20.20      3.67 o 
  -6  -8   1       23.55       25.28      2.34 o 
  -5  -8   1       17.37       15.28      1.93 o 
  -4  -8   1       41.26       45.01      2.55 o 
  -3  -8   1        3.90        0.00      1.06 o 
  -2  -8   1       53.22       49.86      1.94 o 
  -1  -8   1        8.23        9.41      1.12 o 
   0  -8   1       48.48       47.62      1.55 o 
   1  -8   1     1087.80     1094.47     13.29 o 
   2  -8   1      860.29      817.66      9.36 o 
   3  -8   1       16.46        9.79      0.97 o 
   4  -8   1        0.49        0.00      0.67 o 
   5  -8   1       71.49       67.45      1.73 o 
   6  -8   1       91.26       87.09      1.97 o 
   7  -8   1       87.32       78.22      1.94 o 
   8  -8   1       39.71       38.00      1.88 o 
   9  -8   1        0.00        0.00      1.15 o 
  10  -8   1        6.96        0.59      1.72 o 
  11  -8   1        5.55        5.53      2.03 o 
  -7  -7   1        4.12        2.81      1.86 o 
  -6  -7   1        0.03        0.00      1.43 o 
  -5  -7   1       48.46       57.56      3.27 o 
  -4  -7   1        3.75        4.31      1.15 o 
  -3  -7   1       13.32       13.42      1.12 o 
  -2  -7   1      183.82      177.90      3.50 o 
  -1  -7   1      533.65      534.67      6.16 o 
   0  -7   1      511.32      486.84      5.65 o 
   1  -7   1        2.10        2.53      0.57 o 
   2  -7   1        0.96        1.27      0.55 o 
   3  -7   1      187.18      191.45      2.78 o 
   4  -7   1      154.07      154.09      2.45 o 
   5  -7   1       14.83       17.57      0.95 o 
   6  -7   1      233.87      228.45      3.33 o 
   7  -7   1      266.51      255.21      3.14 o 
   8  -7   1        0.14        0.00      0.94 o 
   9  -7   1       12.07       14.63      1.36 o 
  10  -7   1       15.35       15.52      1.85 o 
  11  -7   1       80.45       89.42      4.46 o 
  -8  -6   1       17.95       18.74      3.71 o 
  -7  -6   1        6.03        6.63      1.81 o 
  -6  -6   1       34.80       35.43      2.38 o 
  -5  -6   1       32.70       33.37      1.74 o 
  -4  -6   1        2.91        3.41      0.89 o 
  -3  -6   1      658.33      654.15      8.28 o 
  -2  -6   1      291.58      307.80      4.32 o 
  -1  -6   1      233.11      229.00      2.96 o 
   0  -6   1        3.27        7.57      0.51 o 
   1  -6   1        7.62        6.99      0.48 o 
   2  -6   1       70.50       75.24      1.29 o 
   3  -6   1       26.30       22.52      0.89 o 
   4  -6   1       29.91       23.42      0.94 o 
   5  -6   1      149.14      149.62      2.17 o 
   6  -6   1       92.60       96.90      1.97 o 
   7  -6   1      126.30      127.71      2.63 o 
   8  -6   1       38.94       43.64      1.77 o 
   9  -6   1       86.73       93.80      2.96 o 
  10  -6   1      113.41      129.31      3.67 o 
  11  -6   1        3.22        1.50      1.70 o 
  -9  -5   1        0.32        0.00      2.28 o 
  -8  -5   1       16.00       14.36      2.10 o 
  -7  -5   1        1.53        0.00      1.40 o 
  -6  -5   1        5.24        5.04      1.54 o 
  -5  -5   1        8.08        6.71      0.96 o 
  -4  -5   1      264.25      247.23      3.68 o 
  -3  -5   1      495.83      481.75      6.19 o 
  -2  -5   1      148.13      151.66      2.40 o 
  -1  -5   1       40.59       41.88      0.97 o 
   0  -5   1       10.54       11.63      0.49 o 
   1  -5   1      159.37      158.05      1.96 o 
   2  -5   1     1503.17     1528.31     14.72 o 
   3  -5   1       34.22       30.68      0.83 o 
   4  -5   1      548.54      587.89      6.61 o 
   5  -5   1       27.57       32.77      1.26 o 
   6  -5   1       16.15       13.99      1.02 o 
   7  -5   1        0.67        0.00      0.76 o 
   8  -5   1        0.15        1.27      0.89 o 
   9  -5   1       46.72       54.74      2.05 o 
  10  -5   1      347.88      355.56      6.59 o 
  11  -5   1        0.87        0.00      1.48 o 
  12  -5   1        7.41        7.55      2.03 o 
 -10  -4   1       18.67       17.28      2.44 o 
  -9  -4   1      141.00      152.90      4.71 o 
  -8  -4   1        1.13        2.81      1.59 o 
  -7  -4   1      189.35      196.34      4.79 o 
  -6  -4   1       55.51       60.33      2.00 o 
  -5  -4   1      259.19      249.25      3.70 o 
  -4  -4   1      216.71      208.70      3.11 o 
  -3  -4   1      337.09      352.01      4.59 o 
  -2  -4   1       10.83       12.67      0.59 o 
  -1  -4   1      225.30      223.69      2.58 o 
   0  -4   1      743.76      762.14      7.03 o 
   1  -4   1      108.38      119.58      1.49 o 
   2  -4   1      876.73      914.31      8.94 o 
   3  -4   1       21.36       28.21      0.79 o 
   4  -4   1      586.63      553.59      6.88 o 
   5  -4   1        1.02        0.67      0.51 o 
   6  -4   1      137.56      128.55      2.35 o 
   7  -4   1      150.57      145.00      2.65 o 
   8  -4   1      275.51      273.71      4.29 o 
   9  -4   1      221.57      222.72      3.89 o 
  10  -4   1        0.31        0.00      1.31 o 
  11  -4   1       13.24       18.00      2.38 o 
  12  -4   1       27.91       27.35      2.41 o 
 -10  -3   1        9.07        6.56      2.13 o 
  -9  -3   1        0.21        2.47      1.64 o 
  -8  -3   1        0.07        0.09      2.08 o 
  -7  -3   1      162.02      167.11      3.46 o 
  -6  -3   1       53.81       53.08      1.56 o 
  -5  -3   1      684.23      692.14      8.56 o 
  -4  -3   1      132.18      132.93      2.14 o 
  -3  -3   1      685.53      743.81      8.88 o 
  -2  -3   1       28.22       25.21      0.65 o 
  -1  -3   1      790.26      836.11      7.62 o 
   0  -3   1      347.93      373.54      3.54 o 
   1  -3   1       33.63       24.00      0.47 o 
   2  -3   1     1645.51     1623.34     15.13 o 
   3  -3   1       30.78       31.78      0.71 o 
   4  -3   1      542.84      528.06      5.81 o 
   5  -3   1      211.65      196.49      2.92 o 
   6  -3   1       11.43       10.07      0.75 o 
   7  -3   1       70.74       69.87      1.76 o 
   8  -3   1      230.10      221.01      3.67 o 
   9  -3   1       29.59       25.90      1.36 o 
  10  -3   1        3.74        0.00      1.42 o 
  11  -3   1       79.49       92.11      3.29 o 
  12  -3   1       18.69       14.18      2.41 o 
 -11  -2   1        3.26        4.97      2.16 o 
 -10  -2   1       16.65       13.31      2.09 o 
  -9  -2   1      210.91      207.46      5.21 o 
  -8  -2   1        3.89        6.87      0.90 o 
  -7  -2   1      189.78      182.05      3.11 o 
  -6  -2   1      696.25      700.88      7.99 o 
  -5  -2   1      572.91      596.53      6.79 o 
  -4  -2   1        1.34        0.00      0.20 o 
  -3  -2   1      773.77      828.50      8.35 o 
  -2  -2   1      115.40      120.16      1.28 o 
  -1  -2   1     2600.25     2551.13     20.29 o 
   0  -2   1      716.03      720.40      6.13 o 
   1  -2   1     3720.44     3726.81     32.12 o 
   2  -2   1        3.04        5.10      0.34 o 
   3  -2   1       82.34       59.03      1.64 o 
   4  -2   1      527.63      497.85      4.60 o 
   5  -2   1       15.74       18.47      0.90 o 
   6  -2   1      970.11      996.17     12.01 o 
   7  -2   1      184.85      192.87      2.86 o 
   8  -2   1        8.15        8.45      0.88 o 
   9  -2   1        0.30        0.00      0.76 o 
  10  -2   1       14.24       14.20      1.63 o 
  11  -2   1        1.14        0.00      1.44 o 
  12  -2   1       19.20       14.57      2.42 o 
 -11  -1   1       14.32       21.76      2.39 o 
 -10  -1   1       35.90       38.55      2.65 o 
  -9  -1   1       16.40       17.07      2.00 o 
  -8  -1   1      103.76       98.99      2.21 o 
  -7  -1   1       16.24       17.85      0.87 o 
  -6  -1   1       38.13       45.18      1.15 o 
  -5  -1   1      142.15      133.02      1.80 o 
  -4  -1   1      284.69      294.13      3.26 o 
  -3  -1   1      386.82      419.35      3.98 o 
  -2  -1   1      445.47      454.82      3.77 o 
  -1  -1   1      668.65      685.57      6.46 o 
   0  -1   1      332.95      169.06     18.72 o 
   1  -1   1     1257.87     1133.03     20.96 o 
   2  -1   1     3193.26     3323.79     30.70 o 
   3  -1   1       83.39       92.02      1.17 o 
   4  -1   1      212.34      214.03      2.62 o 
   5  -1   1     2639.52     2794.26     28.44 o 
   6  -1   1       68.81       65.58      1.41 o 
   7  -1   1       57.99       48.02      1.31 o 
   8  -1   1      114.96      109.03      2.09 o 
   9  -1   1        9.71        6.76      0.98 o 
  10  -1   1       23.02       22.83      1.75 o 
  11  -1   1        1.11        0.00      1.42 o 
 -11   0   1        7.89        5.44      1.88 o 
 -10   0   1       40.48       37.00      2.47 o 
  -9   0   1        7.66        7.05      0.98 o 
  -8   0   1        0.02        0.00      0.70 o 
  -7   0   1        0.88        0.00      0.66 o 
  -6   0   1      149.55      158.89      2.09 o 
  -5   0   1       27.92       35.44      0.83 o 
  -4   0   1     2328.81     2428.98     27.78 o 
  -3   0   1        9.70        7.40      0.74 o 
  -2   0   1      260.00      261.49      2.23 o 
  -1   0   1     1448.00     1143.80     27.59 o 
   1   0   1       18.97       22.48      0.44 o 
   2   0   1      703.13      646.19      6.15 o 
   3   0   1      971.02      966.37      9.15 o 
   4   0   1       24.38       31.24      0.79 o 
   5   0   1      435.58      454.40      4.81 o 
   6   0   1       49.82       46.61      1.14 o 
   7   0   1        0.01        0.57      0.54 o 
   8   0   1       21.13       20.37      1.19 o 
   9   0   1       44.28       42.09      2.09 o 
  10   0   1        2.22        2.42      1.31 o 
  11   0   1       18.25       19.87      2.34 o 
 -11   1   1       13.85       13.36      2.07 o 
 -10   1   1       32.29       29.37      1.82 o 
  -9   1   1        1.44        0.00      0.87 o 
  -8   1   1      226.99      216.02      3.19 o 
  -7   1   1      793.98      805.52      8.99 o 
  -6   1   1       42.87       40.33      1.01 o 
  -5   1   1       73.61       89.79      1.37 o 
  -4   1   1      249.34      315.19      3.36 o 
  -3   1   1     1141.45     1206.34     11.31 o 
  -2   1   1     8870.58     9009.68     88.77 o 
  -1   1   1     1572.40     1554.69     13.52 o 
   0   1   1     2809.18     2723.80     39.38 o 
   1   1   1      408.19      410.40      3.97 o 
   2   1   1     1412.51     1386.53     12.95 o 
   3   1   1     1037.20     1057.96     10.02 o 
   4   1   1       21.17       23.41      0.75 o 
   5   1   1      223.83      254.60      2.94 o 
   6   1   1        9.83        9.87      0.76 o 
   7   1   1      454.02      447.17      6.07 o 
   8   1   1       91.57       89.40      2.59 o 
   9   1   1        1.03        2.95      1.22 o 
  10   1   1       28.71       27.17      2.80 o 
  11   1   1        0.29        3.42      2.08 o 
 -12   2   1        0.02        0.00      2.02 o 
 -11   2   1       42.74       38.30      2.85 o 
 -10   2   1       38.39       37.17      1.86 o 
  -9   2   1        6.29        3.90      1.07 o 
  -8   2   1      342.08      340.67      4.52 o 
  -7   2   1       44.03       44.81      1.33 o 
  -6   2   1      439.20      426.69      4.28 o 
  -5   2   1      170.27      135.04      1.93 o 
  -4   2   1      174.02      208.96      2.57 o 
  -3   2   1      634.23      633.66      5.66 o 
  -2   2   1     1325.78     1316.22     12.33 o 
  -1   2   1      274.85      268.91      2.53 o 
   0   2   1     4890.06     4784.18     44.14 o 
   1   2   1     1837.51     1834.96     17.05 o 
   2   2   1      556.61      569.77      5.55 o 
   3   2   1      522.17      540.84      5.51 o 
   4   2   1      818.46      854.96      9.15 o 
   5   2   1      467.68      473.62      6.12 o 
   6   2   1       40.19       40.86      2.21 o 
   7   2   1      153.75      160.64      2.92 o 
   8   2   1       14.64       14.19      1.44 o 
   9   2   1       11.12       11.19      1.55 o 
  10   2   1        0.48        0.00      1.83 o 
 -12   3   1       39.32       52.37      3.37 o 
 -11   3   1       12.13       13.95      1.83 o 
 -10   3   1       85.72       73.64      2.39 o 
  -9   3   1       69.93       59.91      2.17 o 
  -8   3   1      246.72      248.44      3.61 o 
  -7   3   1        0.23        0.00      0.63 o 
  -6   3   1       52.53       52.83      1.40 o 
  -5   3   1       17.97       23.67      1.23 o 
  -4   3   1      885.32      926.92      8.93 o 
  -3   3   1     1594.93     1590.18     15.02 o 
  -2   3   1        0.07        0.68      0.24 o 
  -1   3   1        0.01        0.24      0.19 o 
   0   3   1     5415.08     5520.27     47.77 o 
   1   3   1       12.49       11.35      0.47 o 
   2   3   1        2.09        2.93      0.40 o 
   3   3   1      127.88      137.67      1.96 o 
   4   3   1       14.34       16.99      0.89 o 
   5   3   1      118.45      109.51      2.10 o 
   6   3   1       91.55       86.66      2.01 o 
   7   3   1      153.81      169.99      3.70 o 
   8   3   1       37.53       42.25      2.27 o 
   9   3   1       53.12       62.02      3.31 o 
  10   3   1       54.76       55.24      3.36 o 
 -12   4   1        0.38        0.00      1.90 o 
 -11   4   1       22.29       22.92      1.78 o 
 -10   4   1       77.26       80.69      2.53 o 
  -9   4   1      250.78      242.99      4.33 o 
  -8   4   1      176.23      177.77      3.17 o 
  -7   4   1      147.10      135.87      2.54 o 
  -6   4   1       75.38       62.90      1.78 o 
  -5   4   1       86.03       85.63      1.57 o 
  -4   4   1      138.07      129.46      1.79 o 
  -3   4   1      137.34      155.11      1.91 o 
  -2   4   1      139.99      147.17      1.68 o 
  -1   4   1     1225.39     1286.99     11.45 o 
   0   4   1        1.09        6.30      0.53 o 
   1   4   1     1073.50     1182.78     12.38 o 
   2   4   1      688.42      672.42      7.33 o 
   3   4   1        4.51        5.95      0.62 o 
   4   4   1      185.06      185.21      2.95 o 
   5   4   1      188.65      183.06      3.05 o 
   6   4   1       98.43       98.86      2.68 o 
   7   4   1       33.76       34.08      2.08 o 
   8   4   1       88.21       90.99      2.99 o 
   9   4   1       70.99       69.55      5.23 o 
 -12   5   1        1.65        0.00      1.75 o 
 -11   5   1       17.22       14.04      1.70 o 
 -10   5   1        0.55        0.98      1.25 o 
  -9   5   1      102.07      107.46      3.08 o 
  -8   5   1        7.10       10.01      1.08 o 
  -7   5   1       86.96       94.95      2.25 o 
  -6   5   1       88.96       85.11      1.59 o 
  -5   5   1      431.19      427.53      5.68 o 
  -4   5   1      307.64      313.12      3.88 o 
  -3   5   1       56.31       52.54      1.32 o 
  -2   5   1        1.86        0.00      0.46 o 
  -1   5   1     1141.33     1186.88     12.83 o 
   0   5   1      204.79      212.31      3.08 o 
   1   5   1       14.22       16.05      0.83 o 
   2   5   1        0.65        5.04      0.65 o 
   3   5   1      123.32      121.97      2.28 o 
   4   5   1      301.88      302.48      4.42 o 
   5   5   1        3.82        1.39      0.83 o 
   6   5   1        9.04        6.50      1.33 o 
   7   5   1       33.79       31.10      2.00 o 
   8   5   1        1.46        0.00      1.76 o 
   9   5   1        0.18        0.00      1.93 o 
 -11   6   1        9.32        7.93      1.65 o 
 -10   6   1       54.38       61.20      2.67 o 
  -9   6   1        5.81        5.73      1.36 o 
  -8   6   1       94.36       97.69      2.17 o 
  -7   6   1       13.23       10.18      0.99 o 
  -6   6   1        6.04        4.10      0.84 o 
  -5   6   1       54.60       53.33      1.59 o 
  -4   6   1       49.11       41.86      1.40 o 
  -3   6   1      278.85      261.87      3.80 o 
  -2   6   1       19.75       20.90      0.89 o 
  -1   6   1       92.48       75.29      1.66 o 
   0   6   1        0.71        0.00      0.59 o 
   1   6   1      737.11      742.35      9.25 o 
   2   6   1       85.76       84.41      1.91 o 
   3   6   1       54.57       54.11      1.66 o 
   4   6   1      186.84      177.96      3.15 o 
   5   6   1       18.47       20.91      1.62 o 
   6   6   1       14.78       13.45      1.93 o 
   7   6   1        6.93        3.60      1.85 o 
   8   6   1       13.18       14.43      2.33 o 
 -11   7   1        7.66        8.20      1.71 o 
 -10   7   1        5.94        0.00      1.34 o 
  -9   7   1       11.65        6.45      1.37 o 
  -8   7   1        1.34        0.00      0.92 o 
  -7   7   1        0.34        0.00      0.79 o 
  -6   7   1       23.51       21.44      1.32 o 
  -5   7   1       18.69       11.66      1.11 o 
  -4   7   1        0.00        0.27      0.77 o 
  -3   7   1        8.52        6.78      0.89 o 
  -2   7   1      544.88      533.30      6.97 o 
  -1   7   1      391.43      379.20      5.25 o 
   0   7   1      140.87      137.57      2.55 o 
   1   7   1      108.50       99.65      2.14 o 
   2   7   1       10.10        7.19      0.95 o 
   3   7   1        0.76        0.00      0.99 o 
   4   7   1        1.08        0.00      1.10 o 
   5   7   1       21.65       21.39      1.71 o 
   6   7   1        6.36        2.76      1.76 o 
   7   7   1       76.01       84.27      3.77 o 
 -11   8   1        4.56        0.00      1.83 o 
 -10   8   1       46.11       44.87      2.74 o 
  -9   8   1        1.84        0.00      1.43 o 
  -8   8   1        6.83        2.95      1.36 o 
  -7   8   1        2.81        0.00      1.00 o 
  -6   8   1       10.29       11.41      1.25 o 
  -5   8   1      185.28      190.11      3.47 o 
  -4   8   1      356.42      362.54      5.33 o 
  -3   8   1      257.31      265.17      4.18 o 
  -2   8   1       97.70       89.82      2.16 o 
  -1   8   1       94.35      101.66      2.28 o 
   0   8   1      145.84      128.50      2.57 o 
   1   8   1      155.45      130.93      2.65 o 
   2   8   1        1.32        0.00      1.05 o 
   3   8   1        5.59        4.35      1.28 o 
   4   8   1       14.56       15.29      1.56 o 
   5   8   1        3.80        4.96      1.77 o 
   6   8   1       42.46       42.51      8.03 o 
 -10   9   1        3.55        9.15      2.55 o 
  -9   9   1       12.34       13.16      1.92 o 
  -8   9   1        2.96        0.00      1.49 o 
  -7   9   1       40.50       38.52      1.96 o 
  -6   9   1      179.00      178.99      3.56 o 
  -5   9   1      129.09      135.44      3.02 o 
  -4   9   1      153.22      173.83      3.34 o 
  -3   9   1       26.68       27.28      1.43 o 
  -2   9   1       14.32       12.96      1.16 o 
  -1   9   1       59.08       53.09      1.95 o 
   0   9   1       14.67       10.80      2.46 o 
   1   9   1       74.66       74.46      2.59 o 
   2   9   1       50.27       50.42      2.28 o 
   3   9   1        5.22        4.14      1.38 o 
   4   9   1        1.05        0.00      3.05 o 
   5   9   1        0.44        0.00      2.01 o 
  -9  10   1        1.01        0.00      2.06 o 
  -8  10   1        0.74        0.86      2.03 o 
  -7  10   1        6.67       15.63      2.40 o 
  -6  10   1      121.22      123.08      4.90 o 
  -5  10   1       45.20       49.20      2.56 o 
  -4  10   1       12.58       12.26      1.56 o 
  -3  10   1       32.51       31.21      1.95 o 
  -2  10   1       11.23        7.93      1.44 o 
  -1  10   1       57.21       52.69      3.07 o 
   0  10   1        0.05        0.15      1.39 o 
   1  10   1       35.03       42.90      2.39 o 
   2  10   1        0.87        3.20      1.45 o 
   3  10   1        0.61        0.00      1.70 o 
  -8  11   1        6.35        4.50      2.26 o 
  -7  11   1        5.62        9.58      2.35 o 
  -6  11   1        1.01        0.00      1.94 o 
  -5  11   1        8.02        8.00      1.74 o 
  -4  11   1       65.20       69.06      3.53 o 
  -3  11   1       14.05       14.84      1.76 o 
  -2  11   1        2.26        0.00      1.94 o 
  -1  11   1        0.00        0.00      1.37 o 
   0  11   1        9.58        4.32      1.61 o 
   1  11   1        2.32        1.55      1.97 o 
  -5  12   1       20.34       19.05      3.42 o 
  -4  12   1        0.84        0.00      2.08 o 
  -3  12   1        8.72        4.62      3.42 o 
  -2  12   1       36.48       43.99      4.71 o 
   0 -12   2        0.00        0.00      1.86 o 
   1 -12   2       27.14       25.43      3.98 o 
   2 -12   2       26.16       23.52      2.44 o 
   3 -12   2        0.60        0.16      1.83 o 
   4 -12   2       10.60       10.55      3.07 o 
   5 -12   2        0.07        0.00      2.26 o 
   6 -12   2        1.68        0.00      1.63 o 
   7 -12   2        0.39        0.00      1.80 o 
  -2 -11   2       17.83       14.68      2.14 o 
  -1 -11   2       11.37       12.21      5.16 o 
   0 -11   2        2.86        0.05      1.60 o 
   1 -11   2       36.77       36.71      3.16 o 
   2 -11   2        6.71        5.83      1.77 o 
   3 -11   2       70.75       74.25      2.69 o 
   4 -11   2        4.42        4.94      1.27 o 
   5 -11   2        2.54        0.81      1.20 o 
   6 -11   2        2.91        4.93      1.34 o 
   7 -11   2      194.23      204.24      7.01 o 
   8 -11   2        0.77        0.00      1.68 o 
  -4 -10   2        3.35        8.75      1.98 o 
  -3 -10   2        8.08        8.21      1.80 o 
  -2 -10   2        0.41        1.26      1.79 o 
  -1 -10   2        5.83        5.15      1.53 o 
   0 -10   2        1.09        0.00      1.27 o 
   1 -10   2        2.98        2.59      1.09 o 
   2 -10   2       31.01       32.94      1.88 o 
   3 -10   2        3.33        3.52      1.02 o 
   4 -10   2        1.08        1.48      1.02 o 
   5 -10   2        0.04        0.34      1.03 o 
   6 -10   2      119.02      134.90      3.12 o 
   7 -10   2       36.07       34.01      2.27 o 
   8 -10   2       35.31       31.31      1.96 o 
   9 -10   2       25.65       24.22      2.77 o 
  -5  -9   2        4.81        4.07      1.81 o 
  -4  -9   2       25.93       24.97      2.14 o 
  -3  -9   2       19.48       17.19      1.82 o 
  -2  -9   2       13.39        8.79      1.56 o 
  -1  -9   2       19.90       19.70      1.73 o 
   0  -9   2       78.56       79.63      2.38 o 
   1  -9   2       16.98       17.06      1.22 o 
   2  -9   2       75.18       74.14      2.07 o 
   3  -9   2      102.99       92.49      2.29 o 
   4  -9   2        1.94        1.03      0.89 o 
   5  -9   2       13.58       14.00      1.19 o 
   6  -9   2      120.82      117.74      2.75 o 
   7  -9   2        8.48        4.35      1.85 o 
   8  -9   2       10.00        7.65      1.39 o 
   9  -9   2        1.24        0.00      1.44 o 
  10  -9   2       15.79       16.09      2.20 o 
  -6  -8   2       26.50       27.06      2.36 o 
  -5  -8   2       11.41        9.82      1.81 o 
  -4  -8   2        1.09        0.00      1.37 o 
  -3  -8   2        6.34        4.07      1.33 o 
  -2  -8   2       89.53       89.52      2.39 o 
  -1  -8   2       36.34       34.82      1.67 o 
   0  -8   2        9.54       17.14      3.37 o 
   1  -8   2        4.98        9.00      1.26 o 
   2  -8   2       20.56       15.68      1.10 o 
   3  -8   2      106.46      100.77      2.03 o 
   4  -8   2       15.21       14.19      0.95 o 
   5  -8   2        9.46        8.13      0.86 o 
   6  -8   2        5.45        4.40      0.83 o 
   7  -8   2      121.96      128.48      2.15 o 
   8  -8   2        3.19        3.16      0.90 o 
   9  -8   2        0.05        0.00      1.30 o 
  10  -8   2        0.23        0.00      1.94 o 
  11  -8   2       20.26       22.68      2.94 o 
  -7  -7   2        2.44        0.95      1.77 o 
  -6  -7   2       94.98       86.29      3.33 o 
  -5  -7   2      182.91      187.95      4.72 o 
  -4  -7   2       13.00       12.08      2.05 o 
  -3  -7   2       12.76       10.62      1.03 o 
  -2  -7   2       14.85       15.33      0.94 o 
  -1  -7   2      334.09      350.11      4.23 o 
   0  -7   2      114.13      112.95      1.96 o 
   1  -7   2       24.88       19.94      0.79 o 
   2  -7   2       12.80       13.99      0.67 o 
   3  -7   2      248.63      253.98      3.61 o 
   4  -7   2      164.70      153.65      2.43 o 
   5  -7   2      111.31      110.47      2.06 o 
   6  -7   2       54.42       61.05      1.73 o 
   7  -7   2        8.42        8.05      1.09 o 
   8  -7   2       27.44       29.15      1.56 o 
   9  -7   2       22.75       25.54      1.54 o 
  10  -7   2       12.15       19.00      2.44 o 
  11  -7   2        9.73       16.69      4.44 o 
  -8  -6   2       48.21       49.11      2.95 o 
  -7  -6   2      123.32      130.33      4.05 o 
  -6  -6   2       11.32        9.28      1.52 o 
  -5  -6   2        6.60        9.49      1.78 o 
  -4  -6   2       79.32       73.59      2.04 o 
  -3  -6   2      331.95      339.00      4.10 o 
  -2  -6   2       47.08       53.51      1.28 o 
  -1  -6   2       96.02      100.74      1.53 o 
   0  -6   2      386.96      426.65      5.03 o 
   1  -6   2       50.65       54.62      1.20 o 
   2  -6   2      649.34      670.55      6.82 o 
   3  -6   2      111.17      118.30      1.72 o 
   4  -6   2       49.66       54.13      1.24 o 
   5  -6   2      170.07      183.76      3.02 o 
   6  -6   2      825.48      848.50      9.43 o 
   7  -6   2       26.14       25.52      1.42 o 
   8  -6   2       28.92       30.88      1.55 o 
   9  -6   2       99.24      110.87      2.70 o 
  10  -6   2        3.45        6.44      1.63 o 
  11  -6   2       37.88       35.38      3.09 o 
  -9  -5   2        3.81        0.00      1.76 o 
  -8  -5   2        2.68        3.34      1.68 o 
  -7  -5   2       44.59       49.84      2.89 o 
  -6  -5   2       28.37       29.84      1.95 o 
  -5  -5   2      103.06      100.97      2.41 o 
  -4  -5   2      132.31      123.54      1.92 o 
  -3  -5   2       19.71       22.25      0.85 o 
  -2  -5   2      621.05      622.74      6.31 o 
  -1  -5   2      549.44      532.81      5.42 o 
   0  -5   2       71.82       70.56      1.99 o 
   1  -5   2      148.99      146.99      2.03 o 
   2  -5   2      121.52      120.93      1.61 o 
   3  -5   2      165.49      152.25      1.93 o 
   4  -5   2      364.18      362.82      4.29 o 
   5  -5   2        3.44        1.93      0.55 o 
   6  -5   2       45.20       39.63      1.45 o 
   7  -5   2       22.56       24.36      1.30 o 
   8  -5   2      288.49      293.08      4.57 o 
   9  -5   2       99.74      105.19      2.66 o 
  10  -5   2       32.27       39.64      3.09 o 
  11  -5   2       61.13       63.36      3.09 o 
 -10  -4   2       78.92       82.36      3.75 o 
  -9  -4   2       38.28       41.07      2.74 o 
  -8  -4   2       40.23       43.78      2.53 o 
  -7  -4   2        0.00        1.62      1.17 o 
  -6  -4   2      258.67      266.98      4.61 o 
  -5  -4   2      307.52      318.87      3.87 o 
  -4  -4   2       18.77       13.65      0.62 o 
  -3  -4   2      282.52      310.49      3.57 o 
  -2  -4   2        9.78       16.43      0.55 o 
  -1  -4   2       53.35       58.50      0.85 o 
   0  -4   2      478.86      446.16      4.49 o 
   1  -4   2        0.87        3.86      0.32 o 
   2  -4   2      704.69      770.62      7.46 o 
   3  -4   2      942.06     1020.56     10.70 o 
   4  -4   2      126.90      125.35      2.69 o 
   5  -4   2       75.21       72.98      1.58 o 
   6  -4   2       39.08       41.08      1.37 o 
   7  -4   2        3.33        3.65      0.83 o 
   8  -4   2      246.44      258.39      4.17 o 
   9  -4   2      152.83      157.10      3.22 o 
  10  -4   2       83.37       78.27      3.20 o 
  11  -4   2       20.33       18.35      2.07 o 
  12  -4   2       10.81        6.98      2.57 o 
 -10  -3   2       34.78       35.63      5.79 o 
  -9  -3   2        2.55        2.87      1.55 o 
  -8  -3   2       40.51       43.16      3.03 o 
  -7  -3   2      125.89      127.74      3.47 o 
  -6  -3   2       80.99       74.32      1.48 o 
  -5  -3   2      464.03      491.64      5.51 o 
  -4  -3   2      339.38      313.19      3.60 o 
  -3  -3   2      198.25      222.20      2.60 o 
  -2  -3   2      187.23      180.17      1.90 o 
  -1  -3   2      353.53      343.29      3.30 o 
   0  -3   2     1315.51     1334.72     11.01 o 
   1  -3   2      361.56      402.18      3.67 o 
   2  -3   2      556.46      563.04      6.51 o 
   3  -3   2       19.10       25.08      0.71 o 
   4  -3   2       16.63       15.40      0.65 o 
   5  -3   2      207.35      218.63      3.18 o 
   6  -3   2      307.82      290.64      4.14 o 
   7  -3   2      106.87      100.66      2.17 o 
   8  -3   2      111.53      100.51      2.36 o 
   9  -3   2        1.89        0.00      1.62 o 
  10  -3   2        5.17        0.00      1.34 o 
  11  -3   2        3.61        0.00      1.59 o 
  12  -3   2        9.08        5.24      1.90 o 
 -11  -2   2       65.77       70.38      3.53 o 
 -10  -2   2       94.86       97.91      3.70 o 
  -9  -2   2        0.05        3.47      1.13 o 
  -8  -2   2        1.59        1.90      0.91 o 
  -7  -2   2        6.97        6.80      0.79 o 
  -6  -2   2      186.58      186.39      2.36 o 
  -5  -2   2      205.25      182.72      2.21 o 
  -4  -2   2       63.88       72.03      1.02 o 
  -3  -2   2     1505.86     1625.64     14.75 o 
  -2  -2   2       71.97       75.26      0.92 o 
  -1  -2   2      142.71      155.80      2.19 o 
   0  -2   2      158.06      161.25      3.16 o 
   1  -2   2     3762.29     3871.89     36.13 o 
   2  -2   2     6250.82     6284.18     57.88 o 
   3  -2   2      512.07      533.87      5.23 o 
   4  -2   2       58.28       50.89      1.01 o 
   5  -2   2      119.31      108.27      1.92 o 
   6  -2   2      228.78      237.04      3.55 o 
   7  -2   2       30.99       32.87      1.36 o 
   8  -2   2        2.68        0.64      0.80 o 
   9  -2   2        9.25        8.21      1.11 o 
  10  -2   2        9.79        4.46      1.45 o 
  11  -2   2        0.30        0.00      1.43 o 
 -11  -1   2       42.29       39.85      2.86 o 
 -10  -1   2        3.88        1.19      1.54 o 
  -9  -1   2       69.86       73.24      2.33 o 
  -8  -1   2        8.90        7.70      0.91 o 
  -7  -1   2        2.28        2.59      0.57 o 
  -6  -1   2       17.41       18.12      0.71 o 
  -5  -1   2       41.94       48.93      0.87 o 
  -4  -1   2     3668.39     3864.88     34.41 o 
  -3  -1   2      252.76      242.65      2.42 o 
  -2  -1   2       20.56       23.52      0.86 o 
  -1  -1   2      470.18      489.25      9.81 o 
   0  -1   2     8207.00     7991.82    216.27 o 
   1  -1   2    12523.42    12396.80    166.15 o 
   2  -1   2     2141.31     2152.89     19.95 o 
   3  -1   2      384.95      389.21      3.90 o 
   4  -1   2      102.83      119.99      1.70 o 
   5  -1   2      128.57      159.84      2.52 o 
   6  -1   2      159.28      141.33      2.20 o 
   7  -1   2      157.08      160.66      2.49 o 
   8  -1   2      173.88      162.94      2.67 o 
   9  -1   2       11.19        9.80      1.37 o 
  10  -1   2       11.08        9.16      1.51 o 
  11  -1   2        0.37        0.00      1.42 o 
 -11   0   2       10.58       11.19      2.04 o 
 -10   0   2        5.60        4.82      1.27 o 
  -9   0   2        2.24        0.00      0.95 o 
  -8   0   2       25.42       22.13      1.19 o 
  -7   0   2       53.47       44.67      1.54 o 
  -6   0   2       31.75       31.97      0.83 o 
  -5   0   2        4.56        5.50      0.38 o 
  -4   0   2       78.03       85.48      1.11 o 
  -3   0   2      897.94      959.33      7.63 o 
  -2   0   2    16391.84    16711.18    164.26 o 
  -1   0   2     4627.24     4846.74     61.53 o 
   0   0   2     3660.24     3553.13     32.84 o 
   1   0   2      760.82      771.52      6.58 o 
   2   0   2      577.33      557.34      5.37 o 
   3   0   2        2.51        6.15      0.32 o 
   4   0   2       67.68       70.29      1.38 o 
   5   0   2      145.05      142.49      2.35 o 
   6   0   2       63.81       63.48      1.56 o 
   7   0   2      504.42      494.33      6.60 o 
   8   0   2      136.73      136.85      2.75 o 
   9   0   2      207.23      218.23      4.54 o 
  10   0   2       32.08       31.55      2.00 o 
  11   0   2       59.68       71.52      3.07 o 
 -11   1   2       45.75       45.18      2.93 o 
 -10   1   2       77.46       75.34      2.62 o 
  -9   1   2        7.74        2.76      0.97 o 
  -8   1   2        4.42        5.53      1.03 o 
  -7   1   2       33.23       39.19      1.19 o 
  -6   1   2      296.03      271.85      3.23 o 
  -5   1   2      522.55      585.14      6.12 o 
  -4   1   2        6.49        5.85      0.45 o 
  -3   1   2      511.91      510.86      4.70 o 
  -2   1   2     2706.49     2801.87     27.82 o 
  -1   1   2      636.89      641.81      7.27 o 
   0   1   2      401.37      402.33      3.89 o 
   1   1   2        8.62        6.49      0.27 o 
   2   1   2       46.92       54.37      0.83 o 
   3   1   2      596.94      570.15      5.64 o 
   4   1   2      977.54      993.44     11.83 o 
   5   1   2        2.84        3.95      0.60 o 
   6   1   2       21.78       21.99      1.09 o 
   7   1   2        2.87        2.15      0.84 o 
   8   1   2      126.82      132.15      3.09 o 
   9   1   2      190.43      204.38      4.44 o 
  10   1   2        6.12        5.85      1.60 o 
  11   1   2        0.89        0.58      2.06 o 
 -12   2   2       30.77       39.02      2.98 o 
 -11   2   2        0.87        0.00      1.39 o 
 -10   2   2        3.38        2.71      1.28 o 
  -9   2   2        0.55        0.00      0.92 o 
  -8   2   2      202.47      174.62      3.08 o 
  -7   2   2       72.70       74.42      1.39 o 
  -6   2   2       55.20       68.19      1.31 o 
  -5   2   2      620.87      617.50      6.34 o 
  -4   2   2      523.21      523.56      5.72 o 
  -3   2   2     1100.68     1177.64     10.31 o 
  -2   2   2      161.22      172.82      1.87 o 
  -1   2   2       55.25       43.85      0.69 o 
   0   2   2     2106.92     2140.02     19.83 o 
   1   2   2     1106.42     1147.18     10.81 o 
   2   2   2       24.20       27.21      0.64 o 
   3   2   2      835.22      861.14     10.30 o 
   4   2   2      210.54      203.17      3.01 o 
   5   2   2      345.37      334.18      4.62 o 
   6   2   2        8.79        9.34      0.90 o 
   7   2   2       24.67       28.78      1.51 o 
   8   2   2      225.38      243.34      4.89 o 
   9   2   2       90.76       96.57      4.41 o 
  10   2   2       45.91       50.15      2.67 o 
 -12   3   2        7.78        4.02      2.10 o 
 -11   3   2       36.65       37.02      2.25 o 
 -10   3   2        0.13        0.00      1.15 o 
  -9   3   2       35.10       33.67      1.78 o 
  -8   3   2       31.11       36.10      1.44 o 
  -7   3   2       52.60       49.06      1.48 o 
  -6   3   2       79.59       86.04      1.59 o 
  -5   3   2       41.82       48.96      1.16 o 
  -4   3   2        3.14        6.61      0.54 o 
  -3   3   2      460.53      491.99      5.40 o 
  -2   3   2      447.72      431.22      4.40 o 
  -1   3   2        2.15        1.13      0.25 o 
   0   3   2       31.33       47.59      0.84 o 
   1   3   2      725.53      795.80      7.69 o 
   2   3   2      438.11      535.52      6.65 o 
   3   3   2        1.47        0.81      0.45 o 
   4   3   2      502.04      527.50      6.77 o 
   5   3   2      325.65      324.14      4.62 o 
   6   3   2      464.03      480.29      6.54 o 
   7   3   2       88.31       90.58      2.81 o 
   8   3   2       86.88       90.73      2.98 o 
   9   3   2        6.89        8.18      1.64 o 
  10   3   2       40.88       43.10      3.21 o 
 -12   4   2        0.08        0.00      1.62 o 
 -11   4   2        0.77        0.00      1.50 o 
 -10   4   2       13.87       15.11      1.47 o 
  -9   4   2      240.49      250.23      4.39 o 
  -8   4   2       13.59       12.61      1.02 o 
  -7   4   2       73.61       71.22      1.85 o 
  -6   4   2        0.26        0.99      0.56 o 
  -5   4   2      259.28      257.44      2.79 o 
  -4   4   2     1943.99     2081.31     21.44 o 
  -3   4   2      243.59      246.55      2.79 o 
  -2   4   2      111.80      108.78      1.49 o 
  -1   4   2      515.91      519.52      5.33 o 
   0   4   2      898.47      856.57     10.26 o 
   1   4   2      327.54      351.65      4.63 o 
   2   4   2       54.15       46.37      1.22 o 
   3   4   2       74.76       71.87      1.64 o 
   4   4   2      250.75      233.75      4.66 o 
   5   4   2      160.09      153.23      2.85 o 
   6   4   2        2.26        0.46      0.90 o 
   7   4   2        0.91        0.00      1.30 o 
   8   4   2        0.67        0.08      1.41 o 
   9   4   2       26.01       24.73      2.59 o 
 -11   5   2       32.10       27.58      2.19 o 
 -10   5   2        5.02        3.64      1.31 o 
  -9   5   2        2.01        0.58      1.13 o 
  -8   5   2      399.69      395.84      5.81 o 
  -7   5   2      362.55      373.91      4.79 o 
  -6   5   2       14.55       14.25      0.86 o 
  -5   5   2       11.20       16.89      0.91 o 
  -4   5   2       40.91       44.99      1.33 o 
  -3   5   2      381.74      384.75      4.62 o 
  -2   5   2      620.88      644.34      7.29 o 
  -1   5   2      233.88      272.59      3.47 o 
   0   5   2        1.21        0.73      0.47 o 
   1   5   2     1511.77     1514.68     17.83 o 
   2   5   2      626.66      616.01      7.82 o 
   3   5   2        7.78        7.18      0.84 o 
   4   5   2      387.86      372.40      5.31 o 
   5   5   2        9.68        6.72      1.01 o 
   6   5   2       72.65       69.09      2.53 o 
   7   5   2        0.68        0.00      1.56 o 
   8   5   2       11.27       10.96      2.12 o 
 -11   6   2       34.68       35.49      2.50 o 
 -10   6   2        1.81        0.39      1.30 o 
  -9   6   2       23.44       22.52      1.54 o 
  -8   6   2       25.69       27.12      1.68 o 
  -7   6   2       32.52       29.30      1.49 o 
  -6   6   2       67.48       63.65      1.84 o 
  -5   6   2        0.03        0.00      0.66 o 
  -4   6   2       26.70       25.03      1.22 o 
  -3   6   2      253.20      236.44      3.22 o 
  -2   6   2       31.67       27.92      1.13 o 
  -1   6   2        0.07        0.00      0.54 o 
   0   6   2       98.04       94.34      1.98 o 
   1   6   2      106.53      109.08      2.32 o 
   2   6   2        4.77        2.49      0.79 o 
   3   6   2      404.26      369.21      5.29 o 
   4   6   2      149.67      129.25      2.70 o 
   5   6   2       37.95       32.05      1.94 o 
   6   6   2       58.12       61.75      3.46 o 
   7   6   2       24.67       27.25      2.04 o 
   8   6   2       16.25       17.07      2.46 o 
 -11   7   2       17.16       14.37      2.22 o 
 -10   7   2        5.38        2.68      1.63 o 
  -9   7   2       35.43       29.88      2.02 o 
  -8   7   2        0.02        0.00      1.65 o 
  -7   7   2        0.19        0.00      0.77 o 
  -6   7   2       27.65       25.85      1.43 o 
  -5   7   2       86.83       68.43      2.10 o 
  -4   7   2      236.34      223.93      3.68 o 
  -3   7   2      124.49      142.05      2.74 o 
  -2   7   2        0.42        2.11      0.77 o 
  -1   7   2       71.47       69.29      1.82 o 
   0   7   2      536.07      505.78      6.77 o 
   1   7   2       22.62       19.43      1.15 o 
   2   7   2        7.22        4.93      0.98 o 
   3   7   2        1.96        1.64      1.12 o 
   4   7   2      123.86      127.99      3.98 o 
   5   7   2        1.30        0.00      1.18 o 
   6   7   2        4.56        6.72      1.55 o 
   7   7   2        9.75       12.66      2.37 o 
 -10   8   2       25.26       30.35      2.36 o 
  -9   8   2       64.61       61.18      2.81 o 
  -8   8   2        4.02        3.56      1.45 o 
  -7   8   2       15.84       15.87      1.61 o 
  -6   8   2       24.01       21.40      1.47 o 
  -5   8   2        6.07       12.63      1.25 o 
  -4   8   2       10.57       10.18      1.16 o 
  -3   8   2      482.94      471.28      6.51 o 
  -2   8   2       52.77       50.89      1.71 o 
  -1   8   2       24.81       22.48      1.23 o 
   0   8   2        1.65        0.53      0.88 o 
   1   8   2      109.22      100.87      2.44 o 
   2   8   2       75.57       66.61      2.45 o 
   3   8   2        2.53        0.00      1.23 o 
   4   8   2        0.29        0.00      1.28 o 
   5   8   2        2.42        0.00      1.38 o 
   6   8   2      117.71      128.83      4.69 o 
 -10   9   2      106.27      116.38      3.85 o 
  -9   9   2        1.36        0.00      1.67 o 
  -8   9   2       20.84       21.31      2.05 o 
  -7   9   2        0.02        0.00      1.43 o 
  -6   9   2        4.62        1.44      1.28 o 
  -5   9   2        2.37       13.39      1.36 o 
  -4   9   2       51.91       54.97      2.03 o 
  -3   9   2       35.90       34.63      1.69 o 
  -2   9   2        1.61        0.00      0.91 o 
  -1   9   2       56.53       48.60      1.87 o 
   0   9   2        9.51        8.51      1.42 o 
   1   9   2      108.94      107.33      3.15 o 
   2   9   2        2.45        3.93      1.40 o 
   3   9   2        6.46        8.49      1.54 o 
   4   9   2        0.17        0.00      2.11 o 
  -9  10   2       26.28       27.20      3.03 o 
  -8  10   2       27.56       38.09      3.06 o 
  -7  10   2       10.83       16.49      4.17 o 
  -6  10   2        5.21        6.99      2.11 o 
  -5  10   2       12.88       14.29      1.54 o 
  -4  10   2       31.08       29.88      2.02 o 
  -3  10   2        9.97        9.90      1.55 o 
  -2  10   2        3.64        1.78      1.35 o 
  -1  10   2       16.63       15.78      1.76 o 
   0  10   2       41.06       45.51      2.53 o 
   1  10   2      127.43      130.16      3.90 o 
   2  10   2        1.38        1.33      1.50 o 
   3  10   2       24.76       17.25      2.49 o 
  -7  11   2        0.58        0.24      2.76 o 
  -6  11   2        0.11        0.00      1.94 o 
  -5  11   2        0.01        1.71      1.96 o 
  -4  11   2       17.52       17.71      2.41 o 
  -3  11   2       10.78       10.14      1.73 o 
  -2  11   2       11.64       14.26      1.85 o 
  -1  11   2       19.09       20.16      3.77 o 
   0  11   2        7.58       12.34      1.89 o 
   1  11   2        4.77        0.07      1.72 o 
   0 -12   3        0.17        0.00      1.83 o 
   1 -12   3        0.73        1.66      1.75 o 
   2 -12   3        1.06        2.19      1.84 o 
   3 -12   3        1.58        0.00      1.80 o 
   4 -12   3       23.42       25.27      2.10 o 
   5 -12   3       12.06       12.59      1.82 o 
   6 -12   3        3.27        0.00      2.84 o 
   7 -12   3       57.57       64.06      3.81 o 
  -2 -11   3        0.34        0.00      1.64 o 
  -1 -11   3        1.10        0.03      1.60 o 
   0 -11   3        0.23        0.00      1.48 o 
   1 -11   3        1.84        1.97      1.51 o 
   2 -11   3       50.33       53.43      2.48 o 
   3 -11   3       43.56       45.90      2.37 o 
   4 -11   3        1.58        0.58      1.38 o 
   5 -11   3       13.13        8.75      1.36 o 
   6 -11   3        1.07        3.10      1.25 o 
   7 -11   3        2.31        5.16      1.71 o 
   8 -11   3        0.61        0.00      1.68 o 
  -4 -10   3       14.56       13.33      2.01 o 
  -3 -10   3       15.66       11.12      1.84 o 
  -2 -10   3        0.08        0.00      1.40 o 
  -1 -10   3       30.33       28.10      2.13 o 
   0 -10   3        5.33        3.46      1.38 o 
   1 -10   3        1.10        0.00      1.10 o 
   2 -10   3       39.89       42.09      2.03 o 
   3 -10   3       23.15       24.86      1.46 o 
   4 -10   3       12.77       12.44      1.21 o 
   5 -10   3        0.02        0.00      0.97 o 
   6 -10   3       65.78       72.44      2.43 o 
   7 -10   3       12.62        7.64      1.36 o 
   8 -10   3       52.41       43.94      2.26 o 
   9 -10   3        4.59        0.60      1.68 o 
  -5  -9   3        0.07        0.00      1.67 o 
  -4  -9   3        5.74        2.43      1.59 o 
  -3  -9   3       49.86       54.94      2.62 o 
  -2  -9   3        4.44        3.72      1.40 o 
  -1  -9   3      129.78      137.54      4.27 o 
   0  -9   3        0.02        0.00      1.37 o 
   1  -9   3      188.85      193.51      3.45 o 
   2  -9   3      141.25      133.83      2.75 o 
   3  -9   3       17.93       18.03      1.22 o 
   4  -9   3       14.25       12.80      1.12 o 
   5  -9   3        0.08        0.00      0.87 o 
   6  -9   3       35.66       32.13      1.71 o 
   7  -9   3       25.78       18.70      1.46 o 
   8  -9   3       19.31       18.90      1.83 o 
   9  -9   3        2.17        0.00      1.34 o 
  10  -9   3        0.58        0.00      1.81 o 
  -6  -8   3       58.48       56.06      2.98 o 
  -5  -8   3        1.84        0.00      1.43 o 
  -4  -8   3       53.29       55.27      2.53 o 
  -3  -8   3        6.29        7.72      1.31 o 
  -2  -8   3        0.43        1.06      1.06 o 
  -1  -8   3      732.95      732.34      9.62 o 
   0  -8   3      671.41      639.76      8.49 o 
   1  -8   3      239.07      221.54      3.16 o 
   2  -8   3       13.00        5.11      1.30 o 
   3  -8   3      244.44      245.31      3.43 o 
   4  -8   3       14.20       21.54      1.05 o 
   5  -8   3       15.38       11.08      0.91 o 
   6  -8   3      103.11       95.72      1.93 o 
   7  -8   3      237.92      228.22      3.59 o 
   8  -8   3        1.55        0.00      1.09 o 
   9  -8   3        1.69        0.00      1.40 o 
  10  -8   3        0.03        0.00      1.94 o 
  11  -8   3        9.40        7.35      2.53 o 
  -7  -7   3       21.09       27.71      2.34 o 
  -6  -7   3        0.28        3.06      1.57 o 
  -5  -7   3        4.78        5.07      1.37 o 
  -4  -7   3        9.81       10.06      1.34 o 
  -3  -7   3       81.55       86.41      3.45 o 
  -2  -7   3      534.87      512.10      7.68 o 
  -1  -7   3      480.11      493.81      5.24 o 
   0  -7   3       91.34       82.73      1.42 o 
   1  -7   3       73.42       84.50      1.41 o 
   2  -7   3       96.80      101.12      1.81 o 
   3  -7   3      250.00      282.04      3.34 o 
   4  -7   3      138.12      134.74      2.27 o 
   5  -7   3      106.05       95.18      1.93 o 
   6  -7   3      267.62      276.79      4.28 o 
   7  -7   3       87.03       89.29      2.32 o 
   8  -7   3       48.45       46.35      1.89 o 
   9  -7   3       87.30       85.58      2.92 o 
  10  -7   3      119.41      125.39      4.46 o 
  11  -7   3       60.66       67.83      4.11 o 
  -8  -6   3       26.96       27.37      2.35 o 
  -7  -6   3       39.65       49.86      2.64 o 
  -6  -6   3        4.11        1.76      1.31 o 
  -5  -6   3        1.22        0.20      1.05 o 
  -4  -6   3       75.00       80.64      2.51 o 
  -3  -6   3      163.50      175.46      2.76 o 
  -2  -6   3      373.09      361.81      5.24 o 
  -1  -6   3       24.57       24.67      0.94 o 
   0  -6   3       55.99       57.07      1.05 o 
   1  -6   3       29.22       23.43      0.74 o 
   2  -6   3      178.60      165.91      2.36 o 
   3  -6   3       45.30       32.75      0.99 o 
   4  -6   3       80.96       86.23      1.48 o 
   5  -6   3        3.92        8.17      1.13 o 
   6  -6   3      199.90      199.67      2.97 o 
   7  -6   3       57.87       45.96      1.81 o 
   8  -6   3       19.67       21.01      1.36 o 
   9  -6   3        0.30        2.53      1.12 o 
  10  -6   3       89.00       93.72      3.22 o 
  11  -6   3       33.87       29.05      3.04 o 
  -9  -5   3        1.06        2.27      1.87 o 
  -8  -5   3        3.26        3.98      1.57 o 
  -7  -5   3        0.01        0.00      1.25 o 
  -6  -5   3       32.33       34.70      1.93 o 
  -5  -5   3       69.72       68.06      2.34 o 
  -4  -5   3        1.44        0.22      0.53 o 
  -3  -5   3      119.32      120.02      1.85 o 
  -2  -5   3       11.44       12.27      0.57 o 
  -1  -5   3      707.67      709.24      7.24 o 
   0  -5   3      170.16      168.56      2.21 o 
   1  -5   3       16.11       20.66      0.61 o 
   2  -5   3      533.60      607.48      7.40 o 
   3  -5   3      328.72      383.66      4.40 o 
   4  -5   3        9.96        7.30      0.55 o 
   5  -5   3      256.14      241.45      3.18 o 
   6  -5   3        3.23        1.66      0.74 o 
   7  -5   3      866.25      841.04     10.59 o 
   8  -5   3      551.39      588.59      7.93 o 
   9  -5   3       97.99      104.09      2.62 o 
  10  -5   3       36.17       36.90      2.01 o 
  11  -5   3       63.82       59.20      3.88 o 
 -10  -4   3        2.07        6.88      2.13 o 
  -9  -4   3       29.41       31.63      2.44 o 
  -8  -4   3       57.57       61.78      2.69 o 
  -7  -4   3        8.62        7.38      1.32 o 
  -6  -4   3       33.58       31.91      1.82 o 
  -5  -4   3       48.25       45.55      1.32 o 
  -4  -4   3       89.61       78.07      1.55 o 
  -3  -4   3        0.35        1.18      0.32 o 
  -2  -4   3      187.75      183.17      2.09 o 
  -1  -4   3        1.54        1.55      0.25 o 
   0  -4   3        0.79        0.54      0.27 o 
   1  -4   3      141.24      132.25      1.52 o 
   2  -4   3       66.37       84.40      1.44 o 
   3  -4   3       62.71       76.67      1.28 o 
   4  -4   3       41.63       51.84      1.02 o 
   5  -4   3      121.76      112.55      2.06 o 
   6  -4   3        2.34        1.35      0.65 o 
   7  -4   3      178.46      179.26      3.16 o 
   8  -4   3      189.74      180.21      3.35 o 
   9  -4   3        0.39        0.00      1.02 o 
  10  -4   3       34.64       35.09      2.28 o 
  11  -4   3       79.85       85.27      4.24 o 
 -10  -3   3       11.87       15.17      2.11 o 
  -9  -3   3        0.24        0.00      1.43 o 
  -8  -3   3       50.06       49.91      2.49 o 
  -7  -3   3       25.65       32.27      1.57 o 
  -6  -3   3      527.77      492.36      5.85 o 
  -5  -3   3      541.35      545.07      6.26 o 
  -4  -3   3       12.93       16.70      0.61 o 
  -3  -3   3      858.47      891.23      8.26 o 
  -2  -3   3       14.92       15.06      0.48 o 
  -1  -3   3       13.56       19.28      0.64 o 
   0  -3   3     2296.37     2342.81     31.27 o 
   1  -3   3      751.10      799.92      8.38 o 
   2  -3   3     5856.42     6062.59     68.73 o 
   3  -3   3      704.91      697.05      6.76 o 
   4  -3   3      103.13      134.41      1.90 o 
   5  -3   3       11.97       10.90      0.70 o 
   6  -3   3      132.96      120.47      2.27 o 
   7  -3   3       46.31       46.73      1.60 o 
   8  -3   3      276.74      270.45      4.30 o 
   9  -3   3        0.00        0.00      1.02 o 
  10  -3   3        2.11        0.00      1.33 o 
  11  -3   3        6.10        0.00      1.63 o 
 -10  -2   3       10.84       10.41      1.83 o 
  -9  -2   3      111.69      118.47      3.08 o 
  -8  -2   3       67.62       68.66      2.16 o 
  -7  -2   3      176.30      154.41      3.17 o 
  -6  -2   3        2.29        1.28      0.49 o 
  -5  -2   3       38.14       36.62      0.94 o 
  -4  -2   3      345.70      359.81      3.56 o 
  -3  -2   3       94.05       95.64      1.18 o 
  -2  -2   3      961.25     1013.14     15.13 o 
  -1  -2   3     1095.13     1074.72     29.82 o 
   0  -2   3      569.73      587.52     14.27 o 
   1  -2   3     3621.82     3740.74     38.36 o 
   2  -2   3        0.11        2.50      1.02 o 
   3  -2   3       27.25       22.50      0.82 o 
   4  -2   3      285.80      297.10      3.51 o 
   5  -2   3      391.92      411.15      5.37 o 
   6  -2   3     1522.32     1536.30     18.16 o 
   7  -2   3      145.94      134.05      2.57 o 
   8  -2   3      722.06      720.70      8.51 o 
   9  -2   3       34.77       29.29      1.59 o 
  10  -2   3        0.59        0.00      1.31 o 
  11  -2   3        7.54        3.98      1.63 o 
 -11  -1   3        7.24        1.97      2.34 o 
 -10  -1   3        6.25        1.95      1.30 o 
  -9  -1   3        6.52        5.54      1.15 o 
  -8  -1   3        1.25        1.26      0.93 o 
  -7  -1   3       27.95       23.45      0.98 o 
  -6  -1   3        1.25        0.00      0.46 o 
  -5  -1   3        7.38        9.10      0.48 o 
  -4  -1   3      298.66      320.15      3.19 o 
  -3  -1   3     1389.79     1422.38     14.02 o 
  -2  -1   3        8.53       10.65      0.85 o 
  -1  -1   3     1567.50     1554.40     42.63 o 
   0  -1   3      232.44      238.95      5.16 o 
   1  -1   3     4359.40     4312.56     33.86 o 
   2  -1   3      137.06      132.86      1.41 o 
   3  -1   3      111.39      108.61      1.52 o 
   4  -1   3        2.15        1.52      0.35 o 
   5  -1   3       55.46       48.55      1.30 o 
   6  -1   3       40.85       34.06      1.36 o 
   7  -1   3        0.09        0.00      0.72 o 
   8  -1   3      283.30      285.25      4.48 o 
   9  -1   3       66.33       68.05      2.12 o 
  10  -1   3       27.67       28.59      1.99 o 
  11  -1   3        0.30        0.00      1.53 o 
 -11   0   3       35.86       35.00      2.63 o 
 -10   0   3       40.27       36.24      2.13 o 
  -9   0   3        0.02        0.00      1.01 o 
  -8   0   3      114.08      106.68      2.82 o 
  -7   0   3       62.51       52.55      1.66 o 
  -6   0   3      276.83      273.54      2.93 o 
  -5   0   3       11.50       10.71      0.53 o 
  -4   0   3       15.69       19.62      0.91 o 
  -3   0   3      950.84     1018.21      9.32 o 
  -2   0   3     1712.83     1829.76     25.93 o 
  -1   0   3        9.33        8.79      0.41 o 
   0   0   3     1075.54     1106.54     11.72 o 
   1   0   3      318.23      336.21      3.22 o 
   2   0   3      282.99      288.38      2.78 o 
   3   0   3     3921.31     4134.10     41.85 o 
   4   0   3      249.23      252.58      3.50 o 
   5   0   3       55.22       56.46      1.42 o 
   6   0   3       77.27       80.48      1.84 o 
   7   0   3      233.38      235.13      3.76 o 
   8   0   3       46.13       43.47      1.74 o 
   9   0   3        0.98        8.59      1.46 o 
  10   0   3       18.86       21.00      1.88 o 
  11   0   3       23.65       27.31      2.22 o 
 -11   1   3        4.31        3.14      1.49 o 
 -10   1   3       76.70       79.98      2.72 o 
  -9   1   3      152.19      152.36      3.57 o 
  -8   1   3      126.03      131.52      2.69 o 
  -7   1   3      125.21      123.69      1.76 o 
  -6   1   3      402.68      393.49      3.99 o 
  -5   1   3       56.47       69.19      1.19 o 
  -4   1   3     2494.24     2671.14     23.45 o 
  -3   1   3      678.66      719.74      6.14 o 
  -2   1   3      151.93      160.47      1.52 o 
  -1   1   3      336.33      314.40      2.75 o 
   0   1   3       84.06       83.09      1.04 o 
   1   1   3      591.60      609.25      5.55 o 
   2   1   3        9.91        9.90      0.48 o 
   3   1   3      331.55      357.99      4.11 o 
   4   1   3      119.24      108.33      1.92 o 
   5   1   3      348.78      374.74      5.08 o 
   6   1   3       39.45       37.54      1.40 o 
   7   1   3      127.27      128.67      2.65 o 
   8   1   3      114.67      109.21      2.71 o 
   9   1   3       40.48       51.50      2.47 o 
  10   1   3       29.91       37.36      2.51 o 
 -11   2   3        7.82        2.70      1.53 o 
 -10   2   3        1.31        2.00      1.31 o 
  -9   2   3       74.34       59.83      2.89 o 
  -8   2   3       21.97       23.94      1.60 o 
  -7   2   3      192.32      181.98      2.51 o 
  -6   2   3        2.73        4.21      0.58 o 
  -5   2   3      143.89      145.10      2.19 o 
  -4   2   3      332.00      309.35      3.42 o 
  -3   2   3     1345.98     1405.36     16.28 o 
  -2   2   3        3.70        4.82      0.37 o 
  -1   2   3       42.34       42.47      0.77 o 
   0   2   3       40.67       43.23      0.80 o 
   1   2   3     1060.66     1079.84     11.27 o 
   2   2   3       16.56       25.17      0.74 o 
   3   2   3      216.64      226.81      3.23 o 
   4   2   3       36.54       33.88      1.15 o 
   5   2   3        3.52        3.09      0.67 o 
   6   2   3       14.75       19.36      1.18 o 
   7   2   3      560.90      566.05      7.69 o 
   8   2   3        9.94       13.11      1.60 o 
   9   2   3       29.60       28.71      2.02 o 
  10   2   3       29.95       32.28      2.26 o 
 -11   3   3       53.44       55.97      2.67 o 
 -10   3   3       19.88       20.20      2.42 o 
  -9   3   3      127.45      111.31      2.69 o 
  -8   3   3        2.66        2.46      1.43 o 
  -7   3   3      294.62      278.99      3.85 o 
  -6   3   3       34.95       33.67      1.87 o 
  -5   3   3        8.47        6.68      1.02 o 
  -4   3   3      421.60      482.22      4.90 o 
  -3   3   3       46.34       52.53      1.05 o 
  -2   3   3      630.23      648.84      6.97 o 
  -1   3   3      225.93      225.71      2.72 o 
   0   3   3      250.19      256.10      3.06 o 
   1   3   3      931.47     1015.80     10.72 o 
   2   3   3       27.62       24.63      0.94 o 
   3   3   3       67.56       61.68      1.45 o 
   4   3   3       54.27       56.22      1.51 o 
   5   3   3      243.47      257.66      3.99 o 
   6   3   3       13.93       10.59      1.20 o 
   7   3   3       20.40       17.95      1.36 o 
   8   3   3      171.59      182.18      4.24 o 
   9   3   3        1.30        1.80      1.63 o 
 -11   4   3        0.40        0.00      1.54 o 
 -10   4   3        9.99       10.14      1.62 o 
  -9   4   3        2.59        4.36      1.16 o 
  -8   4   3      186.12      196.89      3.61 o 
  -7   4   3        2.35        3.00      1.03 o 
  -6   4   3      369.93      356.10      4.90 o 
  -5   4   3      117.08      110.22      1.71 o 
  -4   4   3      174.79      172.95      2.40 o 
  -3   4   3      206.53      209.93      2.49 o 
  -2   4   3       59.23       59.83      1.39 o 
  -1   4   3     1863.60     1924.21     20.23 o 
   0   4   3      705.77      734.48      8.96 o 
   1   4   3        7.95       16.03      0.79 o 
   2   4   3        0.97        2.19      0.57 o 
   3   4   3       27.86       30.50      1.24 o 
   4   4   3       12.34       13.05      1.05 o 
   5   4   3       40.71       34.02      1.56 o 
   6   4   3        0.01        0.00      0.86 o 
   7   4   3       86.06       81.30      4.44 o 
   8   4   3       19.32       18.95      1.87 o 
   9   4   3       21.16       18.83      2.05 o 
 -11   5   3       19.94       19.93      2.09 o 
 -10   5   3        0.08        0.00      1.37 o 
  -9   5   3       15.45       12.33      1.22 o 
  -8   5   3       73.59       75.73      2.52 o 
  -7   5   3       74.52       74.33      1.93 o 
  -6   5   3        6.90        5.85      1.09 o 
  -5   5   3       44.26       39.70      1.35 o 
  -4   5   3        1.07        0.00      0.55 o 
  -3   5   3      274.74      264.90      3.43 o 
  -2   5   3       57.29       55.26      1.25 o 
  -1   5   3       42.69       37.51      1.20 o 
   0   5   3      155.20      153.65      2.57 o 
   1   5   3      216.03      218.08      3.37 o 
   2   5   3      324.20      318.30      4.56 o 
   3   5   3      281.02      273.06      4.60 o 
   4   5   3      102.82      105.99      2.41 o 
   5   5   3      164.12      158.29      3.09 o 
   6   5   3       10.83        5.47      1.48 o 
   7   5   3        0.72        0.00      1.39 o 
   8   5   3       18.22       23.08      2.11 o 
 -11   6   3       30.38       33.56      2.47 o 
 -10   6   3        0.09        0.00      1.48 o 
  -9   6   3        2.42        1.21      1.31 o 
  -8   6   3        2.39        1.16      1.19 o 
  -7   6   3       19.53       16.51      1.43 o 
  -6   6   3      157.69      164.82      3.02 o 
  -5   6   3        4.07        0.00      0.80 o 
  -4   6   3       49.39       56.40      1.68 o 
  -3   6   3       54.05       59.42      1.45 o 
  -2   6   3        0.36        0.00      0.61 o 
  -1   6   3       33.18       29.77      1.24 o 
   0   6   3      132.77      130.87      2.45 o 
   1   6   3      192.29      178.69      3.07 o 
   2   6   3       61.65       48.66      1.64 o 
   3   6   3       13.02       17.98      1.27 o 
   4   6   3       39.64       41.07      1.74 o 
   5   6   3       33.13       28.30      2.09 o 
   6   6   3        7.07        7.31      1.53 o 
   7   6   3       22.65       28.11      5.18 o 
 -11   7   3        2.39        2.85      1.91 o 
 -10   7   3       43.85       38.01      2.22 o 
  -9   7   3       50.66       51.06      2.54 o 
  -8   7   3       11.69        8.13      1.43 o 
  -7   7   3        0.02        0.00      1.08 o 
  -6   7   3       32.91       30.29      1.57 o 
  -5   7   3       54.56       49.80      1.95 o 
  -4   7   3     1183.49     1208.97     14.76 o 
  -3   7   3       22.39       31.45      1.54 o 
  -2   7   3       18.62       18.94      1.12 o 
  -1   7   3        1.24        2.21      0.80 o 
   0   7   3       30.90       29.05      1.43 o 
   1   7   3       26.52       21.29      1.24 o 
   2   7   3      176.70      144.56      2.91 o 
   3   7   3        4.95        5.26      1.04 o 
   4   7   3        0.37        0.00      1.29 o 
   5   7   3       30.37       28.67      2.21 o 
   6   7   3       11.28       11.35      1.86 o 
 -10   8   3       20.60       24.90      2.24 o 
  -9   8   3       13.54       13.79      1.91 o 
  -8   8   3      132.52      135.90      3.73 o 
  -7   8   3       19.56       19.49      1.74 o 
  -6   8   3       45.90       52.35      2.38 o 
  -5   8   3      253.30      256.50      4.29 o 
  -4   8   3       40.59       46.68      1.85 o 
  -3   8   3       54.91       63.84      1.96 o 
  -2   8   3       11.28        9.91      1.06 o 
  -1   8   3        0.05        0.00      0.84 o 
   0   8   3        4.63        1.61      1.07 o 
   1   8   3      186.90      177.69      3.38 o 
   2   8   3       26.54       30.17      1.86 o 
   3   8   3       29.56       34.62      2.14 o 
   4   8   3        3.30        0.62      1.40 o 
   5   8   3        0.80        0.00      1.49 o 
  -9   9   3       21.15       18.77      2.19 o 
  -8   9   3       17.29       18.13      2.05 o 
  -7   9   3       36.69       35.35      2.35 o 
  -6   9   3      212.84      234.71      5.02 o 
  -5   9   3      210.52      217.69      4.68 o 
  -4   9   3        3.22        0.00      1.06 o 
  -3   9   3       10.51       10.09      1.24 o 
  -2   9   3       32.03       34.96      1.74 o 
  -1   9   3        5.99        7.80      1.16 o 
   0   9   3        5.74        8.85      1.70 o 
   1   9   3       60.77       66.39      2.70 o 
   2   9   3        0.03        1.84      1.42 o 
   3   9   3       31.51       36.49      2.30 o 
   4   9   3        2.17        0.00      1.59 o 
  -8  10   3       61.35       69.92      4.00 o 
  -7  10   3       12.56       15.86      1.97 o 
  -6  10   3        2.66        2.61      1.58 o 
  -5  10   3        6.80        3.80      1.82 o 
  -4  10   3      100.15      101.06      4.55 o 
  -3  10   3       75.77       70.00      2.82 o 
  -2  10   3        4.93        6.39      1.56 o 
  -1  10   3        2.82        2.28      1.51 o 
   0  10   3       27.09       21.60      2.01 o 
   1  10   3        0.66        0.00      1.53 o 
   2  10   3        2.86        1.17      1.62 o 
  -6  11   3       11.61       13.95      2.48 o 
  -5  11   3        3.30        3.41      2.15 o 
  -4  11   3        0.30        1.25      3.65 o 
  -3  11   3        6.45        6.34      2.20 o 
  -2  11   3       31.09       32.22      3.15 o 
  -1  11   3        5.99       13.16      2.53 o 
   0 -12   4        3.12        0.06      2.56 o 
   1 -12   4        5.13        4.79      1.80 o 
   2 -12   4       20.63       22.62      2.01 o 
   3 -12   4       18.55       18.58      2.08 o 
   4 -12   4        2.56        3.74      1.60 o 
   5 -12   4        5.74        4.65      1.65 o 
   6 -12   4        1.59        0.94      1.57 o 
   7 -12   4        5.01        9.66      2.39 o 
  -2 -11   4        0.03        0.00      1.55 o 
  -1 -11   4        2.39        1.00      1.61 o 
   0 -11   4        0.02        0.18      1.63 o 
   1 -11   4       10.87       15.69      1.65 o 
   2 -11   4       28.68       37.82      2.20 o 
   3 -11   4        0.32        0.00      1.30 o 
   4 -11   4       11.83       10.30      1.90 o 
   5 -11   4        8.64       10.10      2.11 o 
   6 -11   4        9.06       10.24      1.70 o 
   7 -11   4       15.76       12.36      2.16 o 
   8 -11   4        0.14        0.00      1.33 o 
  -4 -10   4       16.09       13.87      1.98 o 
  -3 -10   4       19.21       18.54      1.96 o 
  -2 -10   4       11.68       10.22      3.04 o 
  -1 -10   4        0.63        0.00      2.29 o 
   0 -10   4       13.17       11.93      1.75 o 
   1 -10   4       27.73       28.75      1.86 o 
   2 -10   4       15.75       16.80      1.49 o 
   3 -10   4        1.76        0.00      1.07 o 
   4 -10   4        4.31        4.03      1.01 o 
   5 -10   4        4.23        5.49      1.12 o 
   6 -10   4       21.22       21.50      1.55 o 
   7 -10   4       20.98       19.50      1.59 o 
   8 -10   4        0.66        0.00      1.32 o 
   9 -10   4       11.97       10.70      2.12 o 
  -5  -9   4       17.49       15.83      2.08 o 
  -4  -9   4        3.88        3.52      1.54 o 
  -3  -9   4       13.05       14.52      1.67 o 
  -2  -9   4       69.51       71.32      2.74 o 
  -1  -9   4      123.29      122.18      5.62 o 
   0  -9   4       69.60       71.15      2.38 o 
   1  -9   4       60.93       58.65      2.24 o 
   2  -9   4       12.45       10.74      1.56 o 
   3  -9   4       20.50       21.27      1.25 o 
   4  -9   4       79.90       77.70      2.14 o 
   5  -9   4        4.48        3.53      0.96 o 
   6  -9   4        0.75        0.22      0.93 o 
   7  -9   4       40.29       36.97      1.73 o 
   8  -9   4        9.75        7.39      1.40 o 
   9  -9   4        7.71        8.82      1.55 o 
  10  -9   4       17.44       21.78      3.24 o 
  -6  -8   4       22.78       24.51      2.23 o 
  -5  -8   4        3.08        0.00      1.46 o 
  -4  -8   4        8.86        8.23      1.45 o 
  -3  -8   4       64.71       64.75      2.73 o 
  -2  -8   4      202.07      205.52      6.48 o 
  -1  -8   4       10.70       14.24      1.59 o 
   0  -8   4        1.82        0.00      1.12 o 
   1  -8   4       40.79       34.76      1.68 o 
   2  -8   4        1.64        0.00      0.59 o 
   3  -8   4        8.61        7.35      0.77 o 
   4  -8   4      317.82      297.24      4.60 o 
   5  -8   4       68.49       74.29      2.10 o 
   6  -8   4        7.60        6.60      1.18 o 
   7  -8   4        0.23        0.00      1.01 o 
   8  -8   4        0.46        0.00      1.38 o 
   9  -8   4        0.16        0.00      1.34 o 
  10  -8   4        0.77        1.39      1.56 o 
  -7  -7   4      170.70      174.14      4.72 o 
  -6  -7   4       86.86       91.00      3.17 o 
  -5  -7   4       36.85       35.70      2.10 o 
  -4  -7   4       29.88       33.42      1.91 o 
  -3  -7   4      445.59      436.42      8.15 o 
  -2  -7   4       24.25       25.31      1.43 o 
  -1  -7   4       74.23       74.15      1.58 o 
   0  -7   4       28.37       22.55      1.23 o 
   1  -7   4       38.19       38.16      1.11 o 
   2  -7   4       58.11       57.41      1.18 o 
   3  -7   4      590.34      582.78     12.07 o 
   4  -7   4        0.05        0.00      0.52 o 
   5  -7   4       13.54       11.91      0.91 o 
   6  -7   4      179.79      179.50      2.85 o 
   7  -7   4        0.56        0.00      0.89 o 
   8  -7   4       21.65       15.96      1.57 o 
   9  -7   4       20.09       20.46      1.74 o 
  10  -7   4        1.00        1.55      1.53 o 
  11  -7   4        5.80        3.21      2.38 o 
  -8  -6   4        8.25        9.82      1.91 o 
  -7  -6   4       12.46       14.65      1.89 o 
  -6  -6   4        3.51        0.97      1.26 o 
  -5  -6   4       58.98       61.69      2.33 o 
  -4  -6   4       17.44       21.18      2.44 o 
  -3  -6   4      101.91      113.86      2.11 o 
  -2  -6   4      120.08      118.63      1.69 o 
  -1  -6   4      560.00      574.68      7.83 o 
   0  -6   4       34.76       35.55      0.96 o 
   1  -6   4      131.35      145.52      2.08 o 
   2  -6   4       10.24       11.93      0.54 o 
   3  -6   4       21.88       25.61      0.97 o 
   4  -6   4      202.78      214.64      2.88 o 
   5  -6   4      222.81      232.08      3.54 o 
   6  -6   4       11.19       10.64      1.00 o 
   7  -6   4       13.95       12.50      1.15 o 
   8  -6   4        6.80        7.97      1.15 o 
   9  -6   4       11.57       15.69      1.66 o 
  10  -6   4       17.32       19.93      2.00 o 
  11  -6   4       51.39       47.16      3.62 o 
  -9  -5   4       96.71      110.63      3.87 o 
  -8  -5   4       22.61       23.12      1.98 o 
  -7  -5   4       29.89       29.59      2.05 o 
  -6  -5   4       32.60       32.96      1.91 o 
  -5  -5   4        9.00        5.38      1.10 o 
  -4  -5   4      141.03      136.30      2.63 o 
  -3  -5   4        2.27        3.60      0.42 o 
  -2  -5   4       24.15       25.80      0.89 o 
  -1  -5   4      139.59      136.15      1.85 o 
   0  -5   4       81.43       83.70      1.48 o 
   1  -5   4      583.88      601.76      6.68 o 
   2  -5   4      167.79      205.16      2.31 o 
   3  -5   4      390.40      473.38      5.97 o 
   4  -5   4        1.50        2.18      0.47 o 
   5  -5   4        0.06        0.00      0.59 o 
   6  -5   4       47.95       50.09      1.63 o 
   7  -5   4       51.05       61.69      3.07 o 
   8  -5   4       92.16      101.94      2.54 o 
   9  -5   4        8.96       12.72      1.51 o 
  10  -5   4       56.28       57.92      2.74 o 
  11  -5   4        3.29        0.00      2.33 o 
  -9  -4   4        0.54        3.38      1.57 o 
  -8  -4   4       98.37       96.43      3.19 o 
  -7  -4   4       50.29       57.39      2.33 o 
  -6  -4   4      210.64      209.25      5.52 o 
  -5  -4   4       10.54       11.88      0.85 o 
  -4  -4   4      389.63      397.22      8.67 o 
  -3  -4   4       98.67      102.49      1.49 o 
  -2  -4   4      587.34      594.17     14.23 o 
  -1  -4   4      404.48      442.11     11.95 o 
   0  -4   4      613.06      675.58      7.92 o 
   1  -4   4     1180.77     1273.30     12.10 o 
   2  -4   4      525.76      575.08      6.15 o 
   3  -4   4      448.04      494.72      6.15 o 
   4  -4   4      424.52      458.95      5.21 o 
   5  -4   4      333.95      308.93      4.30 o 
   6  -4   4       57.23       53.68      1.57 o 
   7  -4   4      329.07      312.28      4.68 o 
   8  -4   4        1.86        0.00      0.95 o 
   9  -4   4        0.38        0.00      1.00 o 
  10  -4   4        3.02        0.00      1.43 o 
  11  -4   4        5.17        2.75      2.37 o 
 -10  -3   4       21.40       27.03      2.25 o 
  -9  -3   4       41.72       42.55      2.10 o 
  -8  -3   4        6.40        5.30      1.12 o 
  -7  -3   4       65.97       81.61      2.25 o 
  -6  -3   4       14.53       15.04      1.05 o 
  -5  -3   4       44.99       39.43      0.92 o 
  -4  -3   4      117.79      100.33      1.40 o 
  -3  -3   4       72.48       85.79      1.66 o 
  -2  -3   4     1277.09     1303.13     25.17 o 
  -1  -3   4       68.03       62.32      2.10 o 
   0  -3   4       31.70       25.77      0.90 o 
   1  -3   4      176.87      184.99      4.32 o 
   2  -3   4       98.05      101.41      1.40 o 
   3  -3   4     1598.99     1569.86     18.18 o 
   4  -3   4        2.40        0.70      0.55 o 
   5  -3   4       18.36       19.25      0.98 o 
   6  -3   4       31.49       32.77      1.30 o 
   7  -3   4        0.37        0.00      1.03 o 
   8  -3   4       48.83       46.60      1.83 o 
   9  -3   4        0.01        0.00      0.94 o 
  10  -3   4       38.29       24.94      1.95 o 
  11  -3   4        1.91        0.00      2.06 o 
 -10  -2   4        0.19        0.00      1.24 o 
  -9  -2   4       35.31       36.58      1.95 o 
  -8  -2   4        0.23        0.00      0.91 o 
  -7  -2   4       33.16       35.88      1.56 o 
  -6  -2   4       56.87       57.88      1.29 o 
  -5  -2   4      205.21      200.38      2.37 o 
  -4  -2   4      148.82      146.29      1.80 o 
  -3  -2   4      545.06      547.39     11.13 o 
  -2  -2   4     1312.17     1383.22     26.50 o 
  -1  -2   4      247.72      261.79      8.26 o 
   0  -2   4      101.79      111.16      4.04 o 
   1  -2   4       23.93       21.31      0.54 o 
   2  -2   4     1538.70     1597.14     16.36 o 
   3  -2   4      329.72      371.19      4.18 o 
   4  -2   4      752.38      814.25      8.72 o 
   5  -2   4       21.32       13.83      0.80 o 
   6  -2   4      124.03      112.80      2.22 o 
   7  -2   4       61.19       61.98      1.81 o 
   8  -2   4       75.92       81.19      2.24 o 
   9  -2   4       28.27       29.44      1.60 o 
  10  -2   4        7.25        5.91      1.56 o 
  11  -2   4       46.39       40.73      3.26 o 
 -11  -1   4        2.28        0.00      1.75 o 
 -10  -1   4        0.12        0.00      1.27 o 
  -9  -1   4       29.73       28.37      1.79 o 
  -8  -1   4       22.73       16.78      1.31 o 
  -7  -1   4        3.11        0.10      0.82 o 
  -6  -1   4      316.85      315.88      3.94 o 
  -5  -1   4      164.38      157.77      1.96 o 
  -4  -1   4       18.15       19.15      0.62 o 
  -3  -1   4      119.97      125.65      2.95 o 
  -2  -1   4     4019.16     4138.90    112.16 o 
  -1  -1   4     3366.12     3429.93     93.05 o 
   0  -1   4      661.18      636.55      9.23 o 
   1  -1   4      787.81      741.33      6.69 o 
   2  -1   4      263.11      285.27      3.34 o 
   3  -1   4      219.31      275.45      3.00 o 
   4  -1   4        2.97        1.35      0.43 o 
   5  -1   4        4.50        4.43      0.65 o 
   6  -1   4       92.05       90.39      1.98 o 
   7  -1   4      215.97      211.57      3.52 o 
   8  -1   4      101.27      104.51      2.48 o 
   9  -1   4       41.81       48.21      1.95 o 
  10  -1   4       83.19       83.29      3.02 o 
  11  -1   4        4.08        3.50      2.21 o 
 -11   0   4       19.57       18.52      1.86 o 
 -10   0   4      117.65      123.20      3.34 o 
  -9   0   4       12.63       11.73      1.42 o 
  -8   0   4       53.43       44.70      1.91 o 
  -7   0   4       12.56        4.25      1.61 o 
  -6   0   4      164.80      157.47      2.33 o 
  -5   0   4       62.16       59.36      1.11 o 
  -4   0   4      919.37      900.06      8.33 o 
  -3   0   4      196.73      209.26      2.32 o 
  -2   0   4      522.70      581.10      8.50 o 
  -1   0   4       17.27       13.66      0.46 o 
   0   0   4      550.97      524.80      5.22 o 
   1   0   4       16.96       24.84      0.56 o 
   2   0   4      503.10      514.67      4.90 o 
   3   0   4       84.44       68.59      1.22 o 
   4   0   4      105.75       93.89      1.76 o 
   5   0   4      379.09      362.23      4.94 o 
   6   0   4       62.36       64.09      1.70 o 
   7   0   4        0.14        0.00      0.83 o 
   8   0   4       26.99       27.44      1.49 o 
   9   0   4      255.67      265.95      5.32 o 
  10   0   4       21.48       17.31      1.91 o 
 -11   1   4        9.25       14.00      1.75 o 
 -10   1   4       17.50       16.68      1.62 o 
  -9   1   4       78.09       74.03      2.46 o 
  -8   1   4       61.68       53.80      2.06 o 
  -7   1   4      498.18      477.39      6.60 o 
  -6   1   4       53.20       53.59      1.32 o 
  -5   1   4     1199.72     1234.24     12.10 o 
  -4   1   4     2445.69     2493.28     23.98 o 
  -3   1   4      165.93      165.76      1.94 o 
  -2   1   4        0.19        0.01      0.23 o 
  -1   1   4      779.77      828.76      8.09 o 
   0   1   4       53.24       55.99      0.95 o 
   1   1   4      176.02      162.31      1.89 o 
   2   1   4      637.73      663.74      6.65 o 
   3   1   4       75.16       74.38      1.32 o 
   4   1   4       52.10       47.12      1.28 o 
   5   1   4       41.42       37.13      1.32 o 
   6   1   4      417.40      443.02      6.08 o 
   7   1   4       18.25       20.43      1.32 o 
   8   1   4       52.58       56.75      2.05 o 
   9   1   4        3.62        1.85      1.50 o 
  10   1   4       11.29       12.14      1.84 o 
 -11   2   4        0.49        0.00      1.47 o 
 -10   2   4        2.90        0.70      1.29 o 
  -9   2   4        6.13        5.12      1.24 o 
  -8   2   4       42.52       35.78      1.94 o 
  -7   2   4      912.33      920.07     10.35 o 
  -6   2   4      329.38      339.12      3.84 o 
  -5   2   4      128.52      131.66      1.80 o 
  -4   2   4       10.13        8.94      0.48 o 
  -3   2   4      173.30      155.13      1.73 o 
  -2   2   4     1584.28     1617.05     23.77 o 
  -1   2   4       76.17       74.73      1.22 o 
   0   2   4      141.31      154.21      1.86 o 
   1   2   4       97.82       90.03      1.30 o 
   2   2   4       41.90       37.38      0.83 o 
   3   2   4       39.56       64.29      1.49 o 
   4   2   4       86.30       97.07      1.94 o 
   5   2   4        5.73        4.05      0.81 o 
   6   2   4     1158.46     1164.59     14.29 o 
   7   2   4       72.31       73.11      2.20 o 
   8   2   4      153.48      167.32      4.02 o 
   9   2   4        1.19        0.00      1.46 o 
  10   2   4        2.00        4.72      2.26 o 
 -11   3   4       16.49       22.58      3.16 o 
 -10   3   4       36.34       35.40      2.24 o 
  -9   3   4        4.12        6.54      1.30 o 
  -8   3   4       63.45       64.59      2.10 o 
  -7   3   4       55.31       50.48      1.65 o 
  -6   3   4      201.08      192.38      2.54 o 
  -5   3   4       62.22       57.49      2.81 o 
  -4   3   4      239.05      241.75      3.40 o 
  -3   3   4      187.03      204.48      2.93 o 
  -2   3   4      180.60      187.96      2.40 o 
  -1   3   4       25.02       20.58      0.71 o 
   0   3   4        5.88        4.62      0.43 o 
   1   3   4      133.48      158.69      2.19 o 
   2   3   4        0.86        1.09      0.47 o 
   3   3   4      487.11      474.92      6.23 o 
   4   3   4      551.30      543.90      7.13 o 
   5   3   4      329.43      317.67      4.78 o 
   6   3   4       82.30       74.02      2.17 o 
   7   3   4        0.43        1.01      1.07 o 
   8   3   4        0.58        0.00      1.44 o 
   9   3   4        0.01        0.00      1.53 o 
 -11   4   4       18.26       25.97      2.19 o 
 -10   4   4        5.14        6.61      1.59 o 
  -9   4   4        0.24        0.00      1.19 o 
  -8   4   4       78.05       74.60      2.20 o 
  -7   4   4      294.90      293.87      4.63 o 
  -6   4   4      127.02      128.16      2.50 o 
  -5   4   4       26.45       22.90      0.91 o 
  -4   4   4        7.36        3.30      0.57 o 
  -3   4   4       82.72       76.95      1.47 o 
  -2   4   4     1332.73     1343.99     14.08 o 
  -1   4   4       47.84       55.66      1.24 o 
   0   4   4      304.71      304.37      4.19 o 
   1   4   4      398.01      414.16      5.50 o 
   2   4   4      187.18      188.94      3.05 o 
   3   4   4       14.66        9.75      0.97 o 
   4   4   4      151.30      139.37      2.83 o 
   5   4   4      124.68      113.16      2.57 o 
   6   4   4        8.98       10.47      1.20 o 
   7   4   4       70.41       73.97      2.83 o 
   8   4   4       12.02       11.47      1.75 o 
 -11   5   4       28.37       21.81      2.19 o 
 -10   5   4       46.56       53.09      2.70 o 
  -9   5   4        0.08        0.00      1.31 o 
  -8   5   4       84.30       73.40      2.29 o 
  -7   5   4        0.06        0.00      0.95 o 
  -6   5   4       20.61       20.19      1.29 o 
  -5   5   4       27.74       25.34      1.25 o 
  -4   5   4        2.29        2.37      0.67 o 
  -3   5   4       77.25       84.74      1.60 o 
  -2   5   4        9.18        5.17      0.69 o 
  -1   5   4      192.24      194.47      3.07 o 
   0   5   4      537.27      518.93      6.77 o 
   1   5   4        1.35        1.68      0.72 o 
   2   5   4      246.38      232.45      3.72 o 
   3   5   4       40.25       30.24      1.50 o 
   4   5   4       63.53       55.26      1.92 o 
   5   5   4        0.00        0.00      0.93 o 
   6   5   4       63.53       65.80      2.70 o 
   7   5   4        1.83        0.58      1.49 o 
   8   5   4       44.37       53.70      2.92 o 
 -11   6   4        0.18        0.00      1.71 o 
 -10   6   4       14.91       13.36      1.94 o 
  -9   6   4       78.58       80.93      2.62 o 
  -8   6   4        1.16        0.00      1.21 o 
  -7   6   4       60.90       53.15      2.19 o 
  -6   6   4        1.42        0.00      1.01 o 
  -5   6   4      156.98      156.26      2.93 o 
  -4   6   4      423.07      415.71      5.19 o 
  -3   6   4        0.02        0.00      0.66 o 
  -2   6   4      273.05      278.70      4.17 o 
  -1   6   4       56.78       47.27      1.56 o 
   0   6   4       59.93       55.54      1.72 o 
   1   6   4      156.68      135.60      2.66 o 
   2   6   4       57.17       46.89      1.73 o 
   3   6   4        0.02        0.00      0.84 o 
   4   6   4       73.64       83.58      2.37 o 
   5   6   4       54.46       59.49      2.55 o 
   6   6   4       12.85       15.10      1.77 o 
   7   6   4        0.27        0.09      1.68 o 
 -10   7   4        0.79        0.00      1.80 o 
  -9   7   4        4.99        3.63      1.60 o 
  -8   7   4      109.39      102.22      3.11 o 
  -7   7   4       21.94       27.06      1.79 o 
  -6   7   4       22.01       19.17      1.61 o 
  -5   7   4       21.72       21.56      1.39 o 
  -4   7   4       46.31       61.27      2.03 o 
  -3   7   4       65.55       74.28      2.05 o 
  -2   7   4        0.03        0.00      0.75 o 
  -1   7   4       18.56       17.01      1.13 o 
   0   7   4       24.14       21.00      1.26 o 
   1   7   4      179.23      169.12      3.21 o 
   2   7   4      125.08      127.59      2.80 o 
   3   7   4        0.02        0.00      0.96 o 
   4   7   4        6.33        3.37      1.45 o 
   5   7   4        4.88        2.48      1.53 o 
   6   7   4       18.95       14.50      2.00 o 
 -10   8   4       47.88       46.89      2.97 o 
  -9   8   4       10.93        7.24      2.76 o 
  -8   8   4       21.37       20.31      1.98 o 
  -7   8   4        0.85        0.00      1.37 o 
  -6   8   4       40.51       41.26      2.65 o 
  -5   8   4       17.96       16.85      1.59 o 
  -4   8   4        5.50        3.67      1.09 o 
  -3   8   4       79.20       74.28      2.18 o 
  -2   8   4       87.71       87.54      2.33 o 
  -1   8   4       69.42       66.07      2.11 o 
   0   8   4       36.51       28.88      1.57 o 
   1   8   4       25.40       26.24      1.52 o 
   2   8   4        0.89        1.81      1.36 o 
   3   8   4       23.89       25.34      1.92 o 
   4   8   4        5.75        5.39      1.63 o 
   5   8   4        2.15        0.00      2.12 o 
  -9   9   4        6.83        4.51      1.94 o 
  -8   9   4       18.18       16.40      2.35 o 
  -7   9   4        1.70        8.41      1.99 o 
  -6   9   4       25.57       35.38      2.82 o 
  -5   9   4        8.21        8.95      1.60 o 
  -4   9   4       26.82       26.82      1.92 o 
  -3   9   4      104.80      107.08      3.17 o 
  -2   9   4        0.80        0.00      1.08 o 
  -1   9   4       67.49       70.69      2.33 o 
   0   9   4       71.28       75.04      2.85 o 
   1   9   4       16.86       13.56      1.75 o 
   2   9   4        3.42        0.81      1.52 o 
   3   9   4        7.98        2.30      2.10 o 
  -7  10   4       16.85       27.83      2.28 o 
  -6  10   4       11.46       12.86      1.90 o 
  -5  10   4        0.10        1.95      1.54 o 
  -4  10   4        8.78       11.86      1.75 o 
  -3  10   4        1.64        0.00      1.82 o 
  -2  10   4       15.78       20.04      4.18 o 
  -1  10   4       16.78       22.41      2.81 o 
   0  10   4        0.54        0.00      2.05 o 
   1  10   4        4.98        9.00      2.38 o 
  -4  11   4        0.39        0.00      2.00 o 
  -3  11   4        8.81        9.04      3.13 o 
  -2  11   4       16.79       17.51      2.73 o 
   0 -12   5        1.54        0.00      1.69 o 
   1 -12   5       23.42       23.86      2.00 o 
   2 -12   5       21.22       23.95      2.03 o 
   3 -12   5       31.98       42.28      2.48 o 
   4 -12   5        2.56        0.00      1.51 o 
   5 -12   5        0.60        0.74      1.60 o 
   6 -12   5       13.34       17.08      3.05 o 
  -2 -11   5        0.03        0.00      1.56 o 
  -1 -11   5       37.14       37.67      2.61 o 
   0 -11   5       30.17       34.57      2.35 o 
   1 -11   5       23.30       27.43      1.89 o 
   2 -11   5        2.71        3.75      1.52 o 
   3 -11   5        0.14        0.00      1.23 o 
   4 -11   5       22.47       20.34      1.80 o 
   5 -11   5       13.42       11.60      1.66 o 
   6 -11   5        4.21        1.77      1.51 o 
   7 -11   5        2.51        1.03      1.54 o 
   8 -11   5        7.01        1.88      1.71 o 
  -4 -10   5        1.60        0.00      1.60 o 
  -3 -10   5        5.11        4.74      1.62 o 
  -2 -10   5       27.48       33.06      2.31 o 
  -1 -10   5        3.73        2.65      1.31 o 
   0 -10   5        0.07        1.07      1.57 o 
   1 -10   5        2.63        0.60      1.16 o 
   2 -10   5        0.26        0.00      1.09 o 
   3 -10   5        3.09        2.11      1.16 o 
   4 -10   5        0.12        0.36      1.13 o 
   5 -10   5        7.02        4.51      1.32 o 
   6 -10   5       22.16       25.51      1.88 o 
   7 -10   5       15.99       23.11      1.96 o 
   8 -10   5        0.00        0.00      1.22 o 
   9 -10   5        6.38        4.94      1.55 o 
  -5  -9   5       45.23       43.72      2.78 o 
  -4  -9   5       12.09       11.93      2.24 o 
  -3  -9   5        6.01        7.51      1.57 o 
  -2  -9   5        1.01        0.41      2.19 o 
  -1  -9   5       57.70       61.76      3.11 o 
   0  -9   5      426.55      420.18      7.08 o 
   1  -9   5        5.92        2.87      1.63 o 
   2  -9   5      103.18       97.63      2.74 o 
   3  -9   5       20.49       19.93      1.48 o 
   4  -9   5        0.00        0.57      0.85 o 
   5  -9   5       50.08       42.81      1.80 o 
   6  -9   5       18.25       13.83      1.45 o 
   7  -9   5        0.02        0.00      0.94 o 
   8  -9   5       11.42        9.31      1.41 o 
   9  -9   5        0.09        0.00      1.47 o 
  10  -9   5       15.93       16.53      2.01 o 
  -6  -8   5       84.56       95.75      7.12 o 
  -5  -8   5        5.87        5.59      1.50 o 
  -4  -8   5        9.80        8.71      1.53 o 
  -3  -8   5       21.97       20.70      1.83 o 
  -2  -8   5      495.92      479.17      7.74 o 
  -1  -8   5      183.76      167.90      3.53 o 
   0  -8   5       74.61       67.00      2.07 o 
   1  -8   5       73.27       73.03      2.92 o 
   2  -8   5        4.42        0.87      0.74 o 
   3  -8   5       52.02       72.42      1.93 o 
   4  -8   5       24.02       19.76      1.35 o 
   5  -8   5      223.02      212.65      3.64 o 
   6  -8   5       88.90       91.05      2.36 o 
   7  -8   5        7.14        5.27      1.32 o 
   8  -8   5       24.07       21.14      1.76 o 
   9  -8   5        0.05        0.00      1.35 o 
  10  -8   5       29.85       33.05      2.28 o 
  -7  -7   5        5.66       10.19      3.04 o 
  -6  -7   5        9.79       12.40      1.64 o 
  -5  -7   5        8.45        6.62      1.40 o 
  -4  -7   5       64.20       51.50      2.26 o 
  -3  -7   5      213.59      223.38      4.21 o 
  -2  -7   5        9.96       12.04      1.36 o 
  -1  -7   5       10.88       10.39      0.78 o 
   0  -7   5       17.20       19.26      0.89 o 
   1  -7   5       11.20       13.43      0.75 o 
   2  -7   5        5.46        4.83      0.59 o 
   3  -7   5       26.94       24.01      0.98 o 
   4  -7   5      100.42       95.55      1.66 o 
   5  -7   5       62.20       51.83      4.19 o 
   6  -7   5       27.95       26.32      1.38 o 
   7  -7   5      122.83      116.83      3.12 o 
   8  -7   5       20.55       21.60      1.69 o 
   9  -7   5        1.97        2.42      1.36 o 
  10  -7   5       10.42       10.74      1.72 o 
  11  -7   5        1.13        1.46      2.88 o 
  -8  -6   5        1.21        1.76      2.37 o 
  -7  -6   5       29.12       30.75      2.13 o 
  -6  -6   5       95.39       96.80      3.05 o 
  -5  -6   5      402.08      408.68     13.27 o 
  -4  -6   5      317.55      308.80      5.21 o 
  -3  -6   5        7.28        5.61      0.74 o 
  -2  -6   5      131.64      136.61      2.23 o 
  -1  -6   5       38.72       38.30      0.94 o 
   0  -6   5       92.41       86.77      1.31 o 
   1  -6   5       12.46       11.40      0.54 o 
   2  -6   5        5.40        7.70      0.59 o 
   3  -6   5       16.95       13.46      0.62 o 
   4  -6   5       20.99       19.68      0.98 o 
   5  -6   5       25.12       23.65      0.93 o 
   6  -6   5       40.57       44.50      1.64 o 
   7  -6   5      334.12      331.95      4.97 o 
   8  -6   5      334.39      321.69      5.92 o 
   9  -6   5       70.20       77.41      3.14 o 
  10  -6   5       13.71       13.70      1.78 o 
  11  -6   5        0.65        0.00      2.14 o 
  -9  -5   5       41.97       48.23      2.81 o 
  -8  -5   5       55.14       59.94      2.64 o 
  -7  -5   5        8.82        7.05      2.98 o 
  -6  -5   5       19.40       17.07      1.46 o 
  -5  -5   5      101.12       86.97      2.44 o 
  -4  -5   5       18.50       16.06      0.83 o 
  -3  -5   5       49.78       42.95      0.96 o 
  -2  -5   5      220.18      231.68      2.81 o 
  -1  -5   5        0.01        0.00      0.35 o 
   0  -5   5        0.05        0.00      0.22 o 
   1  -5   5       25.19       36.28      0.81 o 
   2  -5   5       41.92       55.34      1.20 o 
   3  -5   5        5.57        6.01      0.47 o 
   4  -5   5      156.82      154.03      2.27 o 
   5  -5   5      143.62      126.00      2.06 o 
   6  -5   5      389.59      388.08      5.41 o 
   7  -5   5      375.19      375.43      5.44 o 
   8  -5   5       49.99       44.96      1.94 o 
   9  -5   5       12.18        9.44      2.14 o 
  10  -5   5        0.12        0.00      1.35 o 
  11  -5   5       18.73       17.54      2.81 o 
  -9  -4   5       19.25       24.39      2.01 o 
  -8  -4   5        0.02        3.27      1.35 o 
  -7  -4   5      281.85      291.19      7.22 o 
  -6  -4   5       65.74       66.70      2.28 o 
  -5  -4   5       12.48        9.98      0.73 o 
  -4  -4   5        0.48        0.00      0.37 o 
  -3  -4   5       74.36       69.12      3.30 o 
  -2  -4   5      241.07      227.88      7.74 o 
  -1  -4   5        9.83       18.56      2.24 o 
   0  -4   5       89.44      102.88      3.01 o 
   1  -4   5       13.93       17.93      0.65 o 
   2  -4   5       30.97       42.98      1.64 o 
   3  -4   5     2745.51     2882.69     29.35 o 
   4  -4   5      530.10      570.35      7.16 o 
   5  -4   5      413.39      413.19      4.89 o 
   6  -4   5        0.03        0.00      0.66 o 
   7  -4   5       87.09       73.48      2.07 o 
   8  -4   5        6.04        3.50      1.05 o 
   9  -4   5        0.01        0.00      1.14 o 
  10  -4   5        1.43        0.00      1.37 o 
  11  -4   5        5.89        1.87      2.30 o 
 -10  -3   5        0.20        0.25      1.36 o 
  -9  -3   5       19.93       18.00      1.56 o 
  -8  -3   5       39.40       43.17      1.91 o 
  -7  -3   5      288.88      284.09      5.35 o 
  -6  -3   5      122.09      105.73      2.41 o 
  -5  -3   5      343.66      337.43      4.19 o 
  -4  -3   5       15.23       12.90      0.87 o 
  -3  -3   5      570.91      634.26     13.01 o 
  -2  -3   5      227.27      216.52      7.57 o 
  -1  -3   5      247.12      253.05      8.35 o 
   1  -3   5       45.71       41.45      1.63 o 
   2  -3   5     2276.27     2422.83     22.62 o 
   3  -3   5      751.82      686.25      7.37 o 
   4  -3   5      602.05      621.90      7.11 o 
   5  -3   5      117.35      119.66      1.95 o 
   6  -3   5        5.35        6.60      0.82 o 
   7  -3   5       33.81       27.93      1.38 o 
   8  -3   5      261.37      255.58      4.22 o 
   9  -3   5       26.93       23.43      1.49 o 
  10  -3   5       44.70       42.70      2.38 o 
  11  -3   5        2.17        0.00      2.65 o 
 -10  -2   5        2.90        0.00      1.36 o 
  -9  -2   5        0.93        1.07      1.16 o 
  -8  -2   5       13.12       14.34      1.27 o 
  -7  -2   5        0.07        0.00      0.83 o 
  -6  -2   5       37.16       33.17      1.21 o 
  -5  -2   5       35.85       30.10      0.93 o 
  -4  -2   5       52.57       48.33      2.11 o 
  -3  -2   5      371.51      333.38      7.51 o 
  -2  -2   5       79.60       74.76      3.60 o 
  -1  -2   5      310.41      317.14      9.93 o 
   0  -2   5       50.72       45.83      2.49 o 
   1  -2   5        7.27       12.91      0.51 o 
   2  -2   5      186.30      186.24      3.28 o 
   3  -2   5       35.24       31.56      1.03 o 
   4  -2   5     1015.64     1066.03     11.27 o 
   5  -2   5       87.53       80.65      1.75 o 
   6  -2   5      245.79      230.77      3.60 o 
   7  -2   5       57.45       50.82      1.75 o 
   8  -2   5      153.95      151.95      3.06 o 
   9  -2   5       17.51       15.72      1.33 o 
  10  -2   5       23.47       22.16      2.53 o 
  11  -2   5        0.63        0.55      2.14 o 
 -10  -1   5       75.79       82.83      2.84 o 
  -9  -1   5        9.95       10.15      1.64 o 
  -8  -1   5        8.73        6.10      1.11 o 
  -7  -1   5       25.42       19.15      1.26 o 
  -6  -1   5      244.93      247.69      3.65 o 
  -5  -1   5      357.17      348.18      3.83 o 
  -4  -1   5        3.25        2.48      0.44 o 
  -3  -1   5       99.56      108.29      3.06 o 
  -2  -1   5      114.71      112.29      4.58 o 
  -1  -1   5      173.68      126.39      4.73 o 
   0  -1   5      414.18      395.92      5.92 o 
   1  -1   5       95.10      109.97      1.36 o 
   2  -1   5      177.95      165.93      1.94 o 
   3  -1   5      838.61      915.98      9.69 o 
   4  -1   5       79.69       77.65      1.45 o 
   5  -1   5       48.83       41.35      1.32 o 
   6  -1   5        9.78       10.04      0.92 o 
   7  -1   5      166.11      158.15      2.98 o 
   8  -1   5        4.52        3.95      1.06 o 
   9  -1   5       17.03       18.43      1.43 o 
  10  -1   5        0.05        0.75      1.91 o 
 -11   0   5        0.09        0.00      1.53 o 
 -10   0   5       33.66       35.91      2.17 o 
  -9   0   5       97.47       87.84      2.66 o 
  -8   0   5       37.66       37.02      1.82 o 
  -7   0   5       16.22        8.61      1.25 o 
  -6   0   5       35.11       28.39      2.00 o 
  -5   0   5        3.68        5.12      0.53 o 
  -4   0   5      602.90      650.07      6.66 o 
  -3   0   5      363.50      408.57      5.22 o 
  -2   0   5      471.33      527.41      7.80 o 
  -1   0   5      249.95      271.10      3.12 o 
   0   0   5     1294.51     1323.25     12.82 o 
   1   0   5     1490.66     1551.92     14.90 o 
   2   0   5      158.95      160.03      3.70 o 
   3   0   5       35.55       24.77      0.85 o 
   4   0   5      103.66      117.03      2.09 o 
   5   0   5      243.10      269.06      3.96 o 
   6   0   5      282.05      271.55      4.15 o 
   7   0   5       69.52       64.49      1.98 o 
   8   0   5       40.51       43.49      1.86 o 
   9   0   5       30.76       32.89      2.13 o 
  10   0   5       85.88       91.55      4.19 o 
 -11   1   5       76.86       85.64      3.11 o 
 -10   1   5        6.86        5.59      2.08 o 
  -9   1   5        0.27        0.00      1.11 o 
  -8   1   5       10.99        9.46      1.23 o 
  -7   1   5      203.49      187.40      3.99 o 
  -6   1   5      225.19      229.35      2.90 o 
  -5   1   5      788.80      779.68      8.69 o 
  -4   1   5       45.81       55.36      1.04 o 
  -3   1   5      157.27      136.28      1.69 o 
  -2   1   5      275.35      284.36      3.39 o 
  -1   1   5        6.10        8.29      0.65 o 
   0   1   5       44.25       40.42      0.83 o 
   1   1   5       20.51       19.30      0.69 o 
   2   1   5      420.64      406.65      4.30 o 
   3   1   5       90.86       96.65      1.61 o 
   4   1   5        0.34        0.00      0.52 o 
   5   1   5        6.74        7.51      0.84 o 
   6   1   5        4.70        3.12      0.92 o 
   7   1   5      117.50      113.96      2.60 o 
   8   1   5       14.96       11.30      1.31 o 
   9   1   5       72.48       65.41      3.58 o 
  10   1   5        2.16        2.42      2.22 o 
 -11   2   5       63.35       62.73      2.82 o 
 -10   2   5        8.19        5.82      1.54 o 
  -9   2   5        3.69        4.83      1.27 o 
  -8   2   5      101.27       93.08      2.67 o 
  -7   2   5      111.24      122.95      3.05 o 
  -6   2   5      259.00      267.67      3.62 o 
  -5   2   5      437.94      440.92      5.49 o 
  -4   2   5        0.73        0.51      0.41 o 
  -3   2   5      117.82      143.36      1.81 o 
  -2   2   5      922.55      984.43      9.67 o 
  -1   2   5      501.59      508.71      5.22 o 
   0   2   5       64.18       70.28      1.13 o 
   1   2   5        6.35        6.91      0.55 o 
   2   2   5        0.07        0.00      0.35 o 
   3   2   5       29.63       29.39      1.11 o 
   4   2   5       99.76       98.63      2.07 o 
   5   2   5        0.26        4.43      0.91 o 
   6   2   5       12.27       14.24      1.23 o 
   7   2   5      129.69      124.75      2.84 o 
   8   2   5       28.35       34.22      2.18 o 
   9   2   5        0.60        0.58      2.02 o 
 -11   3   5        1.32        1.43      1.62 o 
 -10   3   5       37.03       39.30      3.24 o 
  -9   3   5        0.64        0.62      1.24 o 
  -8   3   5        1.63        2.96      1.15 o 
  -7   3   5       34.08       34.26      1.57 o 
  -6   3   5        2.20        4.07      0.87 o 
  -5   3   5       26.18       22.08      0.90 o 
  -4   3   5       51.92       45.04      1.03 o 
  -3   3   5      100.09       98.89      1.50 o 
  -2   3   5       72.48       71.43      1.39 o 
  -1   3   5      216.24      214.70      2.58 o 
   0   3   5     1155.55     1193.14     11.75 o 
   1   3   5      185.46      185.23      2.60 o 
   2   3   5      152.29      163.49      2.42 o 
   3   3   5      242.10      249.08      3.79 o 
   4   3   5      523.68      533.83      7.13 o 
   5   3   5       37.74       30.75      1.50 o 
   6   3   5       25.67       17.91      1.36 o 
   7   3   5       53.86       54.83      2.09 o 
   8   3   5        9.51        7.15      2.18 o 
   9   3   5       67.46       69.24      3.86 o 
 -11   4   5       24.43       27.37      2.26 o 
 -10   4   5       65.06       78.74      3.04 o 
  -9   4   5       50.77       50.24      2.43 o 
  -8   4   5       40.97       39.33      2.11 o 
  -7   4   5       60.58       53.32      1.83 o 
  -6   4   5      115.89      115.40      3.79 o 
  -5   4   5        0.46        0.00      0.51 o 
  -4   4   5      115.08      115.89      2.20 o 
  -3   4   5      330.12      329.88      4.02 o 
  -2   4   5      497.10      487.12      5.58 o 
  -1   4   5       12.36       11.58      0.68 o 
   0   4   5       18.71       19.65      1.01 o 
   1   4   5       66.49       65.67      1.66 o 
   2   4   5       42.83       41.96      1.52 o 
   3   4   5      108.99       96.71      2.00 o 
   4   4   5        5.63        3.67      0.98 o 
   5   4   5       21.08       23.91      1.48 o 
   6   4   5        5.18        2.43      1.10 o 
   7   4   5        0.40        0.00      1.39 o 
   8   4   5       21.30       18.45      2.67 o 
 -11   5   5        0.07        0.00      1.72 o 
 -10   5   5       32.05       32.32      2.28 o 
  -9   5   5        8.56        4.09      1.55 o 
  -8   5   5        2.07        0.00      1.75 o 
  -7   5   5       39.50       35.20      1.75 o 
  -6   5   5        0.16        0.00      1.00 o 
  -5   5   5       84.69       88.41      2.03 o 
  -4   5   5        0.13        0.00      0.66 o 
  -3   5   5        6.05        3.97      0.67 o 
  -2   5   5      265.20      256.13      3.84 o 
  -1   5   5       11.41        8.89      0.84 o 
   0   5   5      199.74      194.78      3.21 o 
   1   5   5      380.62      362.36      5.19 o 
   2   5   5        0.07        0.00      0.81 o 
   3   5   5      195.97      205.38      3.57 o 
   4   5   5       51.24       52.96      1.91 o 
   5   5   5       45.38       46.45      2.04 o 
   6   5   5        0.13        0.00      1.37 o 
   7   5   5       36.88       42.74      3.28 o 
 -10   6   5       29.49       24.47      2.17 o 
  -9   6   5       50.83       54.56      2.75 o 
  -8   6   5       97.15       95.75      3.19 o 
  -7   6   5        1.26        0.44      1.24 o 
  -6   6   5       89.57       85.17      2.60 o 
  -5   6   5       15.21       14.95      1.39 o 
  -4   6   5       85.14       89.47      2.26 o 
  -3   6   5      300.96      289.04      4.41 o 
  -2   6   5      305.28      307.16      4.59 o 
  -1   6   5       21.44       17.94      1.15 o 
   0   6   5        5.73        3.15      0.87 o 
   1   6   5       20.28       22.79      1.32 o 
   2   6   5        7.10        8.03      1.09 o 
   3   6   5       40.26       36.52      1.77 o 
   4   6   5        6.69        5.93      1.17 o 
   5   6   5       19.70       24.67      1.94 o 
   6   6   5        0.84        0.00      2.01 o 
 -10   7   5        9.82       11.49      2.18 o 
  -9   7   5        9.13        6.93      1.85 o 
  -8   7   5       54.10       51.90      2.74 o 
  -7   7   5       52.54       54.24      2.47 o 
  -6   7   5       78.52       90.51      2.87 o 
  -5   7   5       83.40       93.41      2.78 o 
  -4   7   5       43.75       40.98      2.07 o 
  -3   7   5      202.97      205.79      3.58 o 
  -2   7   5       57.70       61.94      1.89 o 
  -1   7   5       31.10       27.30      1.47 o 
   0   7   5      178.20      171.83      3.28 o 
   1   7   5       10.89       10.81      1.21 o 
   2   7   5       19.39       15.27      1.33 o 
   3   7   5       71.70       78.83      2.40 o 
   4   7   5        1.55        0.01      1.83 o 
   5   7   5       37.76       47.36      3.39 o 
  -9   8   5        7.85        2.95      2.07 o 
  -8   8   5       44.32       52.64      4.18 o 
  -7   8   5        0.70        0.00      1.49 o 
  -6   8   5       79.92       85.07      3.82 o 
  -5   8   5       47.39       51.66      2.45 o 
  -4   8   5        5.88        5.22      1.42 o 
  -3   8   5        0.72        0.00      1.20 o 
  -2   8   5        6.86        6.50      1.47 o 
  -1   8   5       49.61       59.39      2.43 o 
   0   8   5       37.90       50.35      2.36 o 
   1   8   5        9.42        8.97      1.55 o 
   2   8   5        0.25        0.00      1.78 o 
   3   8   5        1.05        1.69      2.00 o 
   4   8   5        0.06        0.00      2.03 o 
  -8   9   5       69.89       76.19      7.33 o 
  -7   9   5      136.00      136.60      3.97 o 
  -6   9   5        4.62        9.00      1.78 o 
  -5   9   5       34.95       42.16      2.48 o 
  -4   9   5       30.74       29.49      2.02 o 
  -3   9   5       20.98       23.84      1.88 o 
  -2   9   5        2.25        1.59      1.44 o 
  -1   9   5       15.09       22.56      1.94 o 
   0   9   5       39.18       49.29      3.36 o 
   1   9   5       12.71       19.43      2.55 o 
   2   9   5        0.77        0.00      2.12 o 
  -6  10   5       20.09       24.78      2.21 o 
  -5  10   5       19.61       21.16      2.08 o 
  -4  10   5        3.77        2.83      1.61 o 
  -3  10   5        0.18        0.00      1.85 o 
  -2  10   5        1.66        0.00      3.05 o 
  -1  10   5       33.11       39.23      3.17 o 
   0  10   5        2.02        0.00      2.42 o 
   0 -12   6       19.01       19.69      4.67 o 
   1 -12   6        5.49       10.46      1.77 o 
   2 -12   6       15.53       20.53      2.88 o 
   3 -12   6        0.52        0.29      1.51 o 
   4 -12   6       11.96       14.16      1.95 o 
   5 -12   6       19.73       21.57      2.05 o 
   6 -12   6        2.98        3.89      1.73 o 
  -2 -11   6        8.26       10.44      1.84 o 
  -1 -11   6        0.32        2.30      1.47 o 
   0 -11   6        1.65        1.16      1.75 o 
   1 -11   6        0.16        0.16      1.29 o 
   2 -11   6        0.76        0.00      1.31 o 
   3 -11   6        8.16        9.08      1.52 o 
   4 -11   6        1.32        1.26      1.40 o 
   5 -11   6        0.01        0.00      1.37 o 
   6 -11   6        0.05        0.00      1.50 o 
   7 -11   6        3.73        3.79      1.66 o 
   8 -11   6        3.36        3.11      1.53 o 
  -4 -10   6        0.28        0.00      1.55 o 
  -3 -10   6        3.45        3.13      1.53 o 
  -2 -10   6       30.33       33.65      2.01 o 
  -1 -10   6        5.27        5.37      1.34 o 
   0 -10   6      130.35      141.23      3.43 o 
   1 -10   6       15.80       13.94      1.53 o 
   2 -10   6       11.61       11.14      1.43 o 
   3 -10   6        0.51        0.00      1.11 o 
   4 -10   6       20.98       21.93      1.70 o 
   5 -10   6       42.02       38.01      2.20 o 
   6 -10   6        3.21        5.61      1.53 o 
   7 -10   6        2.14        0.35      1.46 o 
   8 -10   6       20.58       25.40      2.43 o 
   9 -10   6       37.70       55.10      3.94 o 
  -5  -9   6        4.58        5.88      1.70 o 
  -4  -9   6       11.75       11.96      1.62 o 
  -3  -9   6        3.42        3.71      1.74 o 
  -2  -9   6       11.43       11.21      1.28 o 
  -1  -9   6       43.53       54.50      2.14 o 
   0  -9   6       93.38       83.09      2.68 o 
   1  -9   6       29.30       28.61      1.74 o 
   2  -9   6       18.22       17.54      2.08 o 
   3  -9   6        0.39        0.00      1.04 o 
   4  -9   6        1.30        1.46      1.09 o 
   5  -9   6       93.55       99.27      5.17 o 
   6  -9   6       25.82       28.20      1.84 o 
   7  -9   6        0.58        0.00      1.14 o 
   8  -9   6        8.44        5.72      2.19 o 
   9  -9   6        3.66        5.95      2.11 o 
  -6  -8   6       22.70       22.86      2.91 o 
  -5  -8   6       12.23        9.20      1.57 o 
  -4  -8   6       12.93       14.43      1.54 o 
  -3  -8   6        8.24        3.93      1.09 o 
  -2  -8   6      319.10      319.76      6.12 o 
  -1  -8   6       57.35       55.95      1.98 o 
   0  -8   6        4.62        2.32      0.96 o 
   1  -8   6      159.32      154.87      4.28 o 
   2  -8   6      173.19      154.87      3.30 o 
   3  -8   6       83.97       75.61      2.35 o 
   4  -8   6        9.12        9.72      1.13 o 
   5  -8   6        6.40        4.42      1.07 o 
   6  -8   6        0.01        0.00      0.91 o 
   7  -8   6       61.45       67.72      2.57 o 
   8  -8   6        3.55        6.55      1.58 o 
   9  -8   6       10.19        7.34      1.60 o 
  10  -8   6       18.19       23.28      2.67 o 
  -7  -7   6        0.39        0.00      1.48 o 
  -6  -7   6        6.36        7.99      1.49 o 
  -5  -7   6       13.17        8.20      1.49 o 
  -4  -7   6       33.84       35.97      2.08 o 
  -3  -7   6       82.03       76.40      2.17 o 
  -2  -7   6       32.26       30.99      1.42 o 
  -1  -7   6       30.07       31.00      1.14 o 
   0  -7   6       47.80       44.95      1.28 o 
   1  -7   6      131.22      132.11      2.31 o 
   2  -7   6        2.67        2.35      0.58 o 
   3  -7   6        0.08        0.00      0.59 o 
   4  -7   6        1.21        0.00      0.93 o 
   5  -7   6       24.49       23.56      2.17 o 
   6  -7   6        1.99        1.52      1.26 o 
   7  -7   6        6.49        7.90      1.28 o 
   8  -7   6       17.05       16.27      1.62 o 
   9  -7   6        2.54        2.94      1.41 o 
  10  -7   6       26.39       34.20      2.34 o 
  -8  -6   6       31.11       39.44      2.45 o 
  -7  -6   6        1.87        5.37      1.40 o 
  -6  -6   6       75.56       80.99      6.39 o 
  -5  -6   6       64.96       74.10      8.34 o 
  -4  -6   6       48.13       44.46      1.58 o 
  -3  -6   6      137.78      129.57      2.58 o 
  -2  -6   6       15.22       15.35      0.99 o 
  -1  -6   6       16.16       16.21      0.71 o 
   0  -6   6       56.99       55.24      1.13 o 
   1  -6   6       53.75       55.45      1.30 o 
   2  -6   6       17.06       18.48      0.90 o 
   3  -6   6        0.03        0.00      0.49 o 
   4  -6   6        0.32        0.06      0.49 o 
   5  -6   6       48.89       43.60      1.74 o 
   6  -6   6       23.56       28.19      2.09 o 
   7  -6   6       18.12       21.07      1.57 o 
   8  -6   6        4.39        6.57      2.10 o 
   9  -6   6       53.86       54.95      2.57 o 
  10  -6   6        2.69        0.00      1.53 o 
  -8  -5   6        2.52        5.01      1.47 o 
  -7  -5   6       33.28       35.46      2.00 o 
  -6  -5   6       46.85       53.51      2.71 o 
  -5  -5   6       12.70        9.48      0.92 o 
  -4  -5   6       13.27       13.81      1.34 o 
  -3  -5   6       31.55       33.74      3.01 o 
  -2  -5   6      207.76      202.32      7.53 o 
  -1  -5   6       78.12       71.01      3.93 o 
   0  -5   6      494.85      568.68     13.80 o 
   1  -5   6      256.89      281.62      3.62 o 
   2  -5   6       56.12       60.87      1.15 o 
   3  -5   6      134.10      150.56      2.40 o 
   4  -5   6        4.83        4.97      0.52 o 
   5  -5   6       15.05       20.53      2.15 o 
   6  -5   6      435.66      424.31      5.85 o 
   7  -5   6       14.19        9.77      1.40 o 
   8  -5   6      154.59      160.45      3.86 o 
   9  -5   6        4.15        4.97      1.45 o 
  10  -5   6       62.64       68.31      2.93 o 
  11  -5   6       16.45       21.26      2.84 o 
  -9  -4   6       38.06       41.43      2.40 o 
  -8  -4   6       14.43       17.09      1.45 o 
  -7  -4   6       91.40       89.31      2.43 o 
  -6  -4   6        1.03        0.00      0.79 o 
  -5  -4   6       37.73       39.89      1.32 o 
  -4  -4   6       29.85       26.38      1.98 o 
  -3  -4   6        4.24        1.38      1.12 o 
  -2  -4   6       40.06       39.27      2.15 o 
   1  -4   6        0.79        0.48      0.23 o 
   2  -4   6      121.47      127.52      1.78 o 
   3  -4   6        1.96        3.95      0.45 o 
   4  -4   6       28.91       35.83      1.10 o 
   5  -4   6       20.79       21.88      1.23 o 
   6  -4   6       57.97       53.06      1.71 o 
   7  -4   6       19.06       14.96      1.18 o 
   8  -4   6        0.60        0.00      1.12 o 
   9  -4   6        0.01        0.00      1.23 o 
  10  -4   6        2.15        3.48      1.56 o 
  11  -4   6        1.90        0.00      2.12 o 
 -10  -3   6        2.04        0.00      1.37 o 
  -9  -3   6       14.56       13.47      1.51 o 
  -8  -3   6       41.08       45.61      1.93 o 
  -7  -3   6       34.16       39.02      1.65 o 
  -6  -3   6       22.66       24.57      1.32 o 
  -5  -3   6      101.75      107.79      2.03 o 
  -4  -3   6      187.96      182.84      5.31 o 
  -3  -3   6       37.09       32.24      2.56 o 
  -2  -3   6       88.20      101.30      4.70 o 
  -1  -3   6       33.01       39.17      2.82 o 
   0  -3   6        4.47        2.70      1.22 o 
   1  -3   6       16.78       18.62      0.64 o 
   2  -3   6      765.34      798.54      9.00 o 
   3  -3   6       83.58       78.80      1.38 o 
   4  -3   6      300.68      324.91      4.46 o 
   5  -3   6      372.08      384.57      4.64 o 
   6  -3   6       24.20       25.61      1.30 o 
   7  -3   6        3.97        2.70      0.93 o 
   8  -3   6       71.90       66.27      2.50 o 
   9  -3   6       35.09       38.83      2.25 o 
  10  -3   6       27.95       26.56      2.01 o 
 -10  -2   6        2.11        0.00      1.32 o 
  -9  -2   6        9.13        5.92      1.30 o 
  -8  -2   6       69.91       61.58      2.12 o 
  -7  -2   6        0.04        0.00      1.10 o 
  -6  -2   6       56.53       58.52      1.47 o 
  -5  -2   6      474.95      448.47      9.83 o 
  -4  -2   6      228.99      224.15      8.11 o 
  -3  -2   6      157.70      149.24      4.06 o 
  -2  -2   6      415.80      429.55     13.33 o 
  -1  -2   6        7.77       12.25      1.58 o 
   0  -2   6        7.01        8.65      1.41 o 
   1  -2   6       25.07       20.13      0.95 o 
   2  -2   6      203.38      170.72      2.46 o 
   3  -2   6        7.83        9.31      0.55 o 
   4  -2   6      121.09      116.87      2.20 o 
   5  -2   6       66.63       68.50      1.68 o 
   6  -2   6       70.68       70.11      1.84 o 
   7  -2   6      219.85      221.95      3.73 o 
   8  -2   6        0.99        0.20      1.13 o 
   9  -2   6        7.38        5.78      1.42 o 
  10  -2   6        0.69        0.00      1.94 o 
 -10  -1   6       75.61       80.88      2.85 o 
  -9  -1   6       23.43       21.76      1.59 o 
  -8  -1   6       33.86       28.42      1.65 o 
  -7  -1   6      205.33      190.73      3.71 o 
  -6  -1   6       18.35       14.58      1.31 o 
  -5  -1   6        0.28        0.00      0.79 o 
  -4  -1   6      184.01      192.81      4.84 o 
  -3  -1   6      351.46      339.63     11.10 o 
  -2  -1   6        5.03        0.10      1.13 o 
  -1  -1   6        2.64        0.00      1.03 o 
   0  -1   6      324.42      296.69      3.41 o 
   1  -1   6      309.13      356.28      3.75 o 
   2  -1   6      420.08      479.03      4.93 o 
   3  -1   6       88.40       82.13      1.63 o 
   4  -1   6       12.52       13.13      0.68 o 
   5  -1   6       69.76       67.37      1.69 o 
   6  -1   6       33.15       35.31      1.70 o 
   7  -1   6       15.33       10.78      1.14 o 
   8  -1   6       60.92       71.76      2.58 o 
   9  -1   6        0.07        2.60      1.40 o 
  10  -1   6        1.67        3.54      2.16 o 
 -10   0   6        0.01        2.79      1.50 o 
  -9   0   6       18.98       19.92      1.58 o 
  -8   0   6       67.38       63.77      2.18 o 
  -7   0   6      168.34      156.67      3.33 o 
  -6   0   6      388.49      358.83      5.95 o 
  -5   0   6      983.00      967.97      8.97 o 
  -4   0   6       70.48       80.55      1.22 o 
  -3   0   6       25.31       31.11      0.84 o 
  -2   0   6        5.89        9.02      0.56 o 
  -1   0   6      219.82      251.07      2.98 o 
   0   0   6      119.17      126.60      1.69 o 
   1   0   6       25.98       37.68      0.79 o 
   2   0   6      636.37      631.42      7.09 o 
   3   0   6        9.07        6.91      0.53 o 
   4   0   6      101.93      102.41      1.99 o 
   5   0   6        0.50        0.01      0.64 o 
   6   0   6        1.15        0.69      0.81 o 
   7   0   6       88.03       96.21      2.40 o 
   8   0   6       45.62       46.43      2.32 o 
   9   0   6       11.81       13.62      2.25 o 
  10   0   6       19.15       29.46      3.24 o 
 -11   1   6       24.12       29.07      2.18 o 
 -10   1   6        0.23        0.00      1.39 o 
  -9   1   6        5.83        1.53      1.64 o 
  -8   1   6        6.18        5.64      1.22 o 
  -7   1   6       99.68      103.41      2.71 o 
  -6   1   6     1376.12     1337.08     19.55 o 
  -5   1   6      460.62      476.05      5.17 o 
  -4   1   6       45.50       52.02      1.02 o 
  -3   1   6       25.68       16.28      0.61 o 
  -2   1   6       34.33       32.17      0.77 o 
  -1   1   6      578.91      621.62      6.92 o 
   0   1   6        0.47        0.00      0.28 o 
   1   1   6        5.13        5.64      0.42 o 
   2   1   6      279.32      275.44      3.14 o 
   3   1   6       19.19       30.64      0.94 o 
   4   1   6       64.56       70.43      1.71 o 
   5   1   6        2.33        0.90      0.75 o 
   6   1   6       56.60       53.00      1.83 o 
   7   1   6      115.76      116.32      2.73 o 
   8   1   6        5.92        5.43      1.46 o 
   9   1   6       18.21       22.70      2.65 o 
 -11   2   6        1.56        1.67      1.61 o 
 -10   2   6       79.86       86.37      3.01 o 
  -9   2   6      106.67      108.48      3.12 o 
  -8   2   6       64.91       57.85      2.24 o 
  -7   2   6      114.25      115.76      2.91 o 
  -6   2   6      242.61      228.74      4.31 o 
  -5   2   6      198.69      188.38      2.72 o 
  -4   2   6       43.42       39.91      1.09 o 
  -3   2   6       24.08       22.51      0.82 o 
  -2   2   6        4.62        3.12      0.41 o 
  -1   2   6        0.87        2.82      0.39 o 
   0   2   6      253.38      239.39      3.11 o 
   1   2   6       39.54       39.36      0.95 o 
   2   2   6       96.62      103.00      1.60 o 
   3   2   6      141.75      145.31      2.56 o 
   4   2   6      854.94      841.81     10.52 o 
   5   2   6      445.49      424.62      6.00 o 
   6   2   6       42.79       37.89      1.78 o 
   7   2   6       87.90       82.44      2.87 o 
   8   2   6       35.15       32.68      2.78 o 
   9   2   6        4.05        4.28      2.33 o 
 -11   3   6        7.63        7.91      1.82 o 
 -10   3   6       16.05       23.04      2.01 o 
  -9   3   6       84.79       80.33      2.92 o 
  -8   3   6       54.56       51.20      2.24 o 
  -7   3   6        5.11        4.59      1.13 o 
  -6   3   6      446.99      435.63      6.18 o 
  -5   3   6        6.09        5.06      0.58 o 
  -4   3   6      246.96      252.37      3.01 o 
  -3   3   6      124.14      117.92      1.73 o 
  -2   3   6      106.28      106.23      1.62 o 
  -1   3   6       10.56       11.40      0.70 o 
   0   3   6      272.21      273.00      3.22 o 
   1   3   6      358.36      348.65      4.38 o 
   2   3   6      394.93      383.77      4.80 o 
   3   3   6      105.38       98.99      2.29 o 
   4   3   6       27.81       23.22      1.34 o 
   5   3   6       30.03       27.03      1.49 o 
   6   3   6       55.04       48.68      1.97 o 
   7   3   6        7.98        5.72      1.51 o 
   8   3   6        3.74        2.78      2.20 o 
 -10   4   6       52.16       56.71      2.76 o 
  -9   4   6       17.64       22.11      1.88 o 
  -8   4   6        0.40        0.00      1.18 o 
  -7   4   6       28.56       28.09      1.84 o 
  -6   4   6       24.96       25.11      1.42 o 
  -5   4   6        0.01        0.00      1.03 o 
  -4   4   6      435.15      422.30      4.73 o 
  -3   4   6       60.00       58.74      1.49 o 
  -2   4   6       24.83       19.60      0.82 o 
  -1   4   6      228.40      233.23      3.26 o 
   0   4   6      280.40      276.95      3.74 o 
   1   4   6       23.81       22.37      1.05 o 
   2   4   6      674.78      666.05      7.87 o 
   3   4   6      114.42      111.21      2.47 o 
   4   4   6       21.13       18.35      1.30 o 
   5   4   6        1.27        0.00      0.95 o 
   6   4   6        2.84        2.37      1.37 o 
   7   4   6        5.69        4.32      2.59 o 
 -10   5   6        0.12        0.00      1.58 o 
  -9   5   6       38.35       46.28      2.56 o 
  -8   5   6       29.09       27.69      2.02 o 
  -7   5   6        0.19        0.00      2.98 o 
  -6   5   6      147.83      137.28      2.96 o 
  -5   5   6        5.82        7.92      1.07 o 
  -4   5   6        0.03        0.00      0.79 o 
  -3   5   6      248.43      237.48      3.72 o 
  -2   5   6       55.07       56.16      1.72 o 
  -1   5   6       43.20       44.10      1.57 o 
   0   5   6       46.75       41.78      1.98 o 
   1   5   6       59.95       53.60      1.83 o 
   2   5   6      262.54      258.66      3.79 o 
   3   5   6       72.20       73.39      2.17 o 
   4   5   6      159.84      167.15      3.33 o 
   5   5   6       18.03       25.53      1.89 o 
   6   5   6       24.01       28.76      4.11 o 
   7   5   6        3.53        5.01      2.35 o 
 -10   6   6        1.63        0.79      1.81 o 
  -9   6   6        0.49        0.00      1.53 o 
  -8   6   6       63.40       64.66      2.83 o 
  -7   6   6      148.65      156.49      4.04 o 
  -6   6   6       55.70       66.90      2.31 o 
  -5   6   6       43.83       49.20      2.09 o 
  -4   6   6        3.63        2.44      1.11 o 
  -3   6   6      227.05      230.00      4.46 o 
  -2   6   6       40.05       47.73      2.00 o 
  -1   6   6       10.32        8.60      1.00 o 
   0   6   6       10.38       10.89      1.10 o 
   1   6   6        8.82        5.45      1.08 o 
   2   6   6       73.05       66.07      2.13 o 
   3   6   6       22.90       30.03      1.94 o 
   4   6   6       37.44       46.25      2.45 o 
   5   6   6        4.27        0.00      2.02 o 
   6   6   6        5.93        5.41      2.37 o 
  -9   7   6        4.81        6.11      1.85 o 
  -8   7   6        9.77        7.31      1.79 o 
  -7   7   6        4.80        2.81      2.19 o 
  -6   7   6       17.54       18.79      1.73 o 
  -5   7   6        6.02        1.95      1.28 o 
  -4   7   6        3.52        3.61      1.21 o 
  -3   7   6        5.23        5.52      1.24 o 
  -2   7   6       23.93       26.69      1.71 o 
  -1   7   6      148.56      153.06      3.73 o 
   0   7   6       92.96       97.00      3.00 o 
   1   7   6        0.09        0.00      1.23 o 
   2   7   6       19.14       14.18      1.63 o 
   3   7   6        0.71        0.00      1.78 o 
   4   7   6       29.20       38.62      5.51 o 
  -8   8   6        0.24        0.00      1.84 o 
  -7   8   6        2.87        0.00      2.02 o 
  -6   8   6        4.54        0.93      1.64 o 
  -5   8   6      153.38      165.21      4.08 o 
  -4   8   6       84.47       84.20      3.06 o 
  -3   8   6       87.18       95.37      3.03 o 
  -2   8   6       42.64       36.60      2.21 o 
  -1   8   6       39.21       37.19      2.18 o 
   0   8   6       55.92       62.75      2.69 o 
   1   8   6        6.76        6.86      1.58 o 
   2   8   6        2.84        0.35      3.42 o 
   3   8   6        0.06        0.00      2.10 o 
  -7   9   6        7.75        9.95      2.42 o 
  -6   9   6       22.64       23.38      2.14 o 
  -5   9   6       19.02       21.96      2.04 o 
  -4   9   6        1.53        0.82      1.52 o 
  -3   9   6       42.72       46.25      2.50 o 
  -2   9   6        5.64        1.93      1.58 o 
  -1   9   6       45.76       48.23      2.66 o 
   0   9   6        6.87        9.12      2.44 o 
   1   9   6       46.98       57.30      3.76 o 
  -4  10   6        3.06        1.24      1.69 o 
  -3  10   6       14.03       12.95      2.50 o 
   1 -12   7       70.76       75.84      3.04 o 
   2 -12   7        1.16        0.00      2.34 o 
   3 -12   7        0.01        0.27      1.55 o 
   4 -12   7        0.81        0.00      1.57 o 
   5 -12   7        9.76       14.22      1.92 o 
  -2 -11   7       15.24       15.88      1.72 o 
  -1 -11   7        1.76        0.00      1.37 o 
   0 -11   7        1.01        0.00      1.30 o 
   1 -11   7       14.18       18.26      3.20 o 
   2 -11   7       11.57        9.60      1.57 o 
   3 -11   7        5.81        6.22      1.50 o 
   4 -11   7        6.79        9.74      1.64 o 
   5 -11   7        1.53        1.05      1.52 o 
   6 -11   7       75.88       74.92      3.74 o 
   7 -11   7       19.12       19.08      1.80 o 
  -3 -10   7        4.61        5.62      1.37 o 
  -2 -10   7       29.61       33.66      1.96 o 
  -1 -10   7        0.66        0.00      1.19 o 
   0 -10   7       44.13       47.19      2.14 o 
   1 -10   7       21.69       23.60      1.71 o 
   2 -10   7       73.30       70.00      2.55 o 
   3 -10   7       14.02       13.04      1.53 o 
   4 -10   7        5.71        4.24      1.36 o 
   5 -10   7        1.34        2.98      1.40 o 
   6 -10   7       15.31       19.56      1.88 o 
   7 -10   7        0.43        0.00      1.52 o 
   8 -10   7       21.08       20.07      2.12 o 
  -5  -9   7       22.37       21.64      2.71 o 
  -4  -9   7        0.04        0.00      1.33 o 
  -3  -9   7       27.03       26.36      1.70 o 
  -2  -9   7       11.45        9.43      1.23 o 
  -1  -9   7      110.30      109.27      2.74 o 
   0  -9   7        0.51        0.00      1.68 o 
   1  -9   7      266.71      267.92      4.99 o 
   2  -9   7       33.85       37.09      3.56 o 
   3  -9   7      163.34      137.55      3.35 o 
   4  -9   7        7.68        4.32      1.63 o 
   5  -9   7       31.47       29.15      2.48 o 
   6  -9   7        1.37        0.24      1.12 o 
   7  -9   7        5.65        3.91      1.50 o 
   8  -9   7        9.72       11.78      2.77 o 
   9  -9   7       20.09       15.16      2.50 o 
  -6  -8   7        1.76        0.53      1.45 o 
  -5  -8   7        6.00        2.26      2.04 o 
  -4  -8   7        7.45        3.26      1.66 o 
  -3  -8   7       15.92       13.98      4.11 o 
  -2  -8   7        0.65        0.00      2.53 o 
  -1  -8   7        7.57        5.74      1.00 o 
   0  -8   7       16.61       18.69      1.23 o 
   1  -8   7       63.08       82.79      2.31 o 
   2  -8   7        4.21        3.17      1.08 o 
   3  -8   7       50.61       45.33      2.27 o 
   4  -8   7       52.63       46.09      4.28 o 
   5  -8   7       25.51       25.32      2.22 o 
   6  -8   7        0.70        0.60      1.22 o 
   7  -8   7       48.21       49.65      2.92 o 
   8  -8   7       21.99       20.98      2.80 o 
   9  -8   7        4.51        4.37      1.94 o 
  -7  -7   7        1.41        0.00      2.07 o 
  -6  -7   7       45.42       40.77      3.20 o 
  -5  -7   7      252.95      243.64      7.26 o 
  -4  -7   7      210.05      207.99      5.09 o 
  -3  -7   7       37.52       34.73      2.28 o 
  -2  -7   7       63.18       58.84      2.75 o 
  -1  -7   7       19.43       18.27      1.18 o 
   0  -7   7        7.89       10.68      0.76 o 
   1  -7   7        7.61        8.46      0.77 o 
   2  -7   7        1.93        0.75      1.11 o 
   3  -7   7        0.03        0.64      1.04 o 
   4  -7   7       34.60       31.66      3.26 o 
   5  -7   7        4.39        2.71      1.38 o 
   6  -7   7        2.97        2.15      1.11 o 
   7  -7   7       40.82       40.80      2.19 o 
   8  -7   7        4.05        1.54      1.77 o 
   9  -7   7       24.50       21.73      1.91 o 
  10  -7   7        0.89        0.00      1.68 o 
  -8  -6   7       63.68       72.55      4.11 o 
  -7  -6   7       59.04       62.22      3.51 o 
  -6  -6   7       48.57       46.02      2.92 o 
  -5  -6   7       16.43       10.87      1.42 o 
  -4  -6   7        5.98        5.78      2.42 o 
  -3  -6   7       47.60       45.97      3.76 o 
  -2  -6   7       62.86       64.31      4.19 o 
  -1  -6   7        7.03        5.69      2.07 o 
   0  -6   7       50.85       52.21      1.43 o 
   1  -6   7        0.04        1.19      0.42 o 
   2  -6   7       78.72       79.13      1.61 o 
   3  -6   7       16.40       17.41      0.86 o 
   4  -6   7       22.99       25.04      2.17 o 
   5  -6   7      720.97      692.95     10.29 o 
   6  -6   7      345.64      338.38      6.03 o 
   7  -6   7       53.29       60.16      2.39 o 
   8  -6   7       15.19       13.09      1.56 o 
   9  -6   7        9.19       11.05      1.63 o 
  10  -6   7        0.10        0.00      1.53 o 
  -8  -5   7        1.88        2.41      1.34 o 
  -7  -5   7       96.60       91.78      3.93 o 
  -6  -5   7       33.29       38.45      2.44 o 
  -5  -5   7        0.92        0.96      1.00 o 
  -4  -5   7        6.80        3.88      2.11 o 
  -3  -5   7       39.77       47.57      3.50 o 
  -2  -5   7        1.05        0.00      1.67 o 
  -1  -5   7      228.21      218.99      8.00 o 
   1  -5   7      308.19      313.78      3.28 o 
   2  -5   7       12.95       15.67      0.72 o 
   3  -5   7       71.96       77.01      1.48 o 
   4  -5   7      812.53      835.79      9.05 o 
   5  -5   7       41.50       39.53      1.99 o 
   6  -5   7       14.42        8.65      1.58 o 
   7  -5   7       16.11       14.15      1.44 o 
   8  -5   7       10.18       10.96      1.52 o 
   9  -5   7        7.32        3.97      1.65 o 
  10  -5   7       14.04       15.80      1.92 o 
  -9  -4   7       21.03       20.86      1.65 o 
  -8  -4   7       38.52       38.43      2.50 o 
  -7  -4   7       34.52       41.44      2.57 o 
  -6  -4   7       35.90       33.24      1.90 o 
  -5  -4   7       86.74       91.56      3.56 o 
  -4  -4   7       97.04       87.83      3.38 o 
  -3  -4   7       55.38       49.48      2.55 o 
  -2  -4   7      298.56      311.05     12.59 o 
   1  -4   7      845.20      821.34      9.73 o 
   2  -4   7       56.81       54.58      1.20 o 
   3  -4   7      345.58      319.85      4.41 o 
   4  -4   7      910.35      878.89      9.48 o 
   5  -4   7        4.59        4.11      0.78 o 
   6  -4   7       91.54       73.16      2.34 o 
   7  -4   7       43.86       40.13      2.24 o 
   8  -4   7        3.92        0.00      1.20 o 
   9  -4   7        5.13        2.45      1.38 o 
  10  -4   7       49.73       60.78      2.93 o 
  -9  -3   7       19.67       15.70      1.55 o 
  -8  -3   7       10.71       11.95      1.29 o 
  -7  -3   7        2.28        1.94      1.24 o 
  -6  -3   7       42.99       37.02      1.72 o 
  -5  -3   7       59.67       59.06      3.69 o 
  -4  -3   7       57.76       51.55      2.61 o 
  -3  -3   7        0.04        0.00      1.00 o 
  -2  -3   7       14.74       20.25      2.35 o 
  -1  -3   7       57.55       60.60      3.57 o 
   0  -3   7      162.30      172.79      6.58 o 
   1  -3   7        0.46        0.89      0.28 o 
   2  -3   7      203.04      190.67      2.44 o 
   3  -3   7      350.43      347.70      4.62 o 
   4  -3   7       25.59       22.80      0.88 o 
   5  -3   7       35.85       38.27      1.69 o 
   6  -3   7      391.11      374.44      6.27 o 
   7  -3   7      202.48      203.15      4.22 o 
   8  -3   7        0.45        0.45      1.19 o 
   9  -3   7        2.85        0.94      1.32 o 
  10  -3   7       31.46       24.45      2.09 o 
 -10  -2   7       12.79       10.69      1.64 o 
  -9  -2   7       25.97       26.01      1.71 o 
  -8  -2   7        1.54        0.39      0.99 o 
  -7  -2   7       37.39       31.93      1.54 o 
  -6  -2   7      196.24      187.96      3.83 o 
  -5  -2   7      167.04      156.61      9.33 o 
  -4  -2   7       91.66       93.40      3.31 o 
  -3  -2   7       24.86       24.72      2.92 o 
  -2  -2   7      273.85      260.41      9.05 o 
  -1  -2   7        2.64        6.99      1.58 o 
   0  -2   7        1.83        1.54      2.37 o 
   1  -2   7       25.90       19.86      0.70 o 
   2  -2   7       89.91      103.58      1.78 o 
   3  -2   7        6.97        5.88      0.54 o 
   4  -2   7       83.08       74.90      1.73 o 
   5  -2   7       23.79       20.10      1.08 o 
   6  -2   7      210.62      195.74      3.34 o 
   7  -2   7        0.06        0.00      1.36 o 
   8  -2   7       57.93       67.00      2.56 o 
   9  -2   7        0.44        0.48      1.34 o 
  10  -2   7       10.01        9.69      2.42 o 
 -10  -1   7        4.23        3.20      1.54 o 
  -9  -1   7       23.50       24.10      1.72 o 
  -8  -1   7       14.73       10.27      1.26 o 
  -7  -1   7        0.13        0.20      1.13 o 
  -6  -1   7      245.08      230.28      4.37 o 
  -5  -1   7       33.38       29.36      2.89 o 
  -4  -1   7       23.20       19.75      1.73 o 
  -3  -1   7       24.59       17.21      2.30 o 
  -2  -1   7      249.59      253.16      8.80 o 
  -1  -1   7        2.32        2.11      1.41 o 
   0  -1   7      685.58      731.78      7.99 o 
   1  -1   7      541.53      541.03      5.56 o 
   2  -1   7      203.38      200.99      2.37 o 
   3  -1   7       13.88       13.20      0.64 o 
   4  -1   7       24.08       19.85      1.28 o 
   5  -1   7        3.93        1.85      0.74 o 
   6  -1   7      171.66      159.84      2.99 o 
   7  -1   7       75.78       75.25      2.54 o 
   8  -1   7       23.63       26.92      1.86 o 
   9  -1   7       21.87       18.89      1.85 o 
  10  -1   7       21.25       25.30      2.82 o 
 -10   0   7       28.16       33.71      2.12 o 
  -9   0   7       37.39       37.72      2.13 o 
  -8   0   7       39.79       40.18      1.94 o 
  -7   0   7        6.57        8.98      2.16 o 
  -6   0   7       35.20       35.45      1.45 o 
  -5   0   7      548.44      566.07      6.00 o 
  -4   0   7      164.87      170.54      2.27 o 
  -3   0   7       56.29       57.83      1.46 o 
  -2   0   7       12.98        9.26      0.49 o 
  -1   0   7     1452.03     1500.72     16.00 o 
   0   0   7       13.99       16.63      0.67 o 
   1   0   7       51.58       50.45      1.10 o 
   2   0   7        0.04        0.51      0.36 o 
   3   0   7       28.14       30.83      1.03 o 
   4   0   7        0.90        0.35      0.65 o 
   5   0   7       41.47       35.98      1.47 o 
   6   0   7        2.08        0.00      1.04 o 
   7   0   7       91.22      102.56      3.02 o 
   8   0   7       17.01       21.14      1.81 o 
   9   0   7        6.64        5.29      1.78 o 
 -10   1   7       27.45       30.77      2.12 o 
  -9   1   7       19.82       22.47      1.80 o 
  -8   1   7       19.83       16.63      1.57 o 
  -7   1   7       86.10       82.83      2.41 o 
  -6   1   7      203.00      212.24      4.10 o 
  -5   1   7     1046.65     1041.62     11.67 o 
  -4   1   7       75.81       76.79      1.29 o 
  -3   1   7       46.34       44.80      0.93 o 
  -2   1   7       56.02       51.61      1.01 o 
  -1   1   7      221.35      230.43      2.95 o 
   0   1   7       23.82       18.41      0.67 o 
   1   1   7        3.15        3.63      0.43 o 
   2   1   7      123.09      129.97      2.07 o 
   3   1   7      171.19      170.25      2.51 o 
   4   1   7        2.94        2.52      0.72 o 
   5   1   7       23.20       21.41      1.23 o 
   6   1   7       18.03       15.72      1.51 o 
   7   1   7       86.20       80.55      2.84 o 
   8   1   7        0.76        0.00      1.39 o 
   9   1   7        8.40       13.92      2.57 o 
 -10   2   7        0.08        3.21      1.53 o 
  -9   2   7        3.62        4.69      1.49 o 
  -8   2   7        1.41        2.08      1.18 o 
  -7   2   7       39.31       34.68      1.94 o 
  -6   2   7       93.46       92.37      2.49 o 
  -5   2   7      151.27      154.12      3.22 o 
  -4   2   7      297.24      292.79      3.74 o 
  -3   2   7      137.25      131.44      2.03 o 
  -2   2   7        0.22        0.34      0.44 o 
  -1   2   7       18.86       18.64      0.75 o 
   0   2   7      139.77      148.36      2.00 o 
   1   2   7      169.98      176.54      2.60 o 
   2   2   7       48.15       45.79      1.62 o 
   3   2   7        1.13        3.68      0.93 o 
   4   2   7       73.25       78.09      2.03 o 
   5   2   7       37.45       36.55      1.95 o 
   6   2   7      209.96      202.44      4.41 o 
   7   2   7        0.00        0.00      1.30 o 
   8   2   7       11.90       15.42      2.47 o 
 -10   3   7       25.52       37.68      2.41 o 
  -9   3   7        2.81        8.29      1.56 o 
  -8   3   7       51.17       54.31      2.32 o 
  -7   3   7       78.29       77.71      2.48 o 
  -6   3   7       34.67       31.66      1.78 o 
  -5   3   7       61.76       53.23      1.95 o 
  -4   3   7        0.29        0.00      0.66 o 
  -3   3   7      265.71      273.06      3.64 o 
  -2   3   7      276.97      269.57      3.21 o 
  -1   3   7       80.00       74.89      1.43 o 
   0   3   7       18.04       14.38      0.85 o 
   1   3   7      180.89      185.67      2.80 o 
   2   3   7      114.21      105.75      2.93 o 
   3   3   7        2.15        0.34      0.88 o 
   4   3   7        0.25        0.00      1.04 o 
   5   3   7        0.72        0.00      1.13 o 
   6   3   7        0.06        0.00      1.23 o 
   7   3   7       42.80       48.58      2.58 o 
   8   3   7       12.82        8.71      2.54 o 
 -10   4   7        0.93        0.00      1.58 o 
  -9   4   7       39.00       40.54      2.35 o 
  -8   4   7        2.58        0.20      1.92 o 
  -7   4   7        0.01        0.00      1.40 o 
  -6   4   7       48.04       41.15      2.09 o 
  -5   4   7      122.92      129.37      3.14 o 
  -4   4   7      109.72      108.29      2.38 o 
  -3   4   7       89.27       72.56      1.97 o 
  -2   4   7        0.01        0.00      0.68 o 
  -1   4   7      419.35      411.45      5.94 o 
   0   4   7      111.61      104.72      2.09 o 
   1   4   7      173.87      161.39      2.75 o 
   2   4   7       89.53       82.69      1.92 o 
   3   4   7       99.06      108.59      2.97 o 
   4   4   7      132.78      136.60      3.52 o 
   5   4   7        0.01        0.00      1.20 o 
   6   4   7        0.54        0.00      1.35 o 
   7   4   7       14.04       18.35      5.46 o 
 -10   5   7       37.26       35.72      2.48 o 
  -9   5   7       40.52       39.26      2.48 o 
  -8   5   7       53.42       57.58      2.82 o 
  -7   5   7       53.86       45.61      3.13 o 
  -6   5   7      290.48      269.26      5.40 o 
  -5   5   7       54.38       49.43      2.22 o 
  -4   5   7        1.10        0.00      0.88 o 
  -3   5   7        9.79        7.30      1.44 o 
  -2   5   7       68.15       65.01      2.09 o 
  -1   5   7        4.98        1.24      1.23 o 
   0   5   7       43.14       37.83      1.73 o 
   1   5   7       24.76       27.24      1.44 o 
   2   5   7       56.56       56.52      2.55 o 
   3   5   7       31.89       34.45      2.14 o 
   4   5   7        1.22        0.27      1.34 o 
   5   5   7       14.65       19.46      1.93 o 
   6   5   7       15.25       14.59      3.14 o 
  -9   6   7        6.01       10.50      1.91 o 
  -8   6   7        5.62        5.65      1.71 o 
  -7   6   7       69.72       62.30      2.84 o 
  -6   6   7      251.14      272.11      5.62 o 
  -5   6   7       13.81       12.49      1.63 o 
  -4   6   7       93.76       94.38      2.53 o 
  -3   6   7       26.55       31.18      1.82 o 
  -2   6   7      114.94      114.20      2.71 o 
  -1   6   7        1.19        0.00      1.12 o 
   0   6   7       79.17       72.18      2.28 o 
   1   6   7       15.11       13.87      1.40 o 
   2   6   7        1.28        0.00      1.25 o 
   3   6   7       18.17       12.46      1.65 o 
   4   6   7        4.59        3.26      1.53 o 
   5   6   7       20.00       25.70      2.92 o 
  -8   7   7        3.60        1.48      1.76 o 
  -7   7   7        3.46        1.66      1.71 o 
  -6   7   7       22.75       18.13      2.05 o 
  -5   7   7       56.27       56.97      2.73 o 
  -4   7   7       98.30      109.57      2.89 o 
  -3   7   7        1.54        0.56      1.27 o 
  -2   7   7       27.92       26.58      1.89 o 
  -1   7   7       86.75       96.02      3.04 o 
   0   7   7       71.81       70.73      2.73 o 
   1   7   7       23.11       24.66      1.93 o 
   2   7   7       18.54       22.36      1.93 o 
   3   7   7        1.06        3.20      2.08 o 
  -7   8   7       59.43       59.30      3.11 o 
  -6   8   7        3.56        2.65      1.95 o 
  -5   8   7       37.41       45.24      6.01 o 
  -4   8   7        2.46        2.28      1.53 o 
  -3   8   7        6.82        6.79      1.57 o 
  -2   8   7        0.31        0.00      1.39 o 
  -1   8   7        6.05        4.97      1.56 o 
   0   8   7        3.63        1.05      1.56 o 
   1   8   7       51.21       59.23      2.84 o 
   2   8   7        0.68        0.00      2.21 o 
  -5   9   7       16.69       18.67      2.52 o 
  -4   9   7        0.73        0.00      1.98 o 
  -3   9   7        3.03        3.58      1.70 o 
  -2   9   7       19.13       16.13      2.01 o 
  -1   9   7        6.39        5.65      1.80 o 
  -1 -11   8        0.14        0.00      1.30 o 
   0 -11   8       12.99       12.43      1.58 o 
   1 -11   8       34.76       36.58      2.34 o 
   2 -11   8       77.59       78.60      2.85 o 
   3 -11   8       16.52       19.44      1.87 o 
   4 -11   8        3.87        5.56      1.58 o 
   5 -11   8        1.90        0.95      1.56 o 
   6 -11   8        1.00        3.17      1.72 o 
  -3 -10   8        7.01        7.44      1.90 o 
  -2 -10   8        0.03        1.64      1.62 o 
  -1 -10   8        4.56        3.15      1.24 o 
   0 -10   8       57.31       56.75      2.22 o 
   1 -10   8       15.02       18.59      1.58 o 
   2 -10   8       41.41       41.06      2.64 o 
   3 -10   8        1.71        0.00      1.25 o 
   4 -10   8       20.83       19.59      1.73 o 
   5 -10   8        1.06        0.43      1.40 o 
   6 -10   8       70.70       65.17      2.74 o 
   7 -10   8       21.75       29.71      2.22 o 
   8 -10   8       13.55       21.00      2.18 o 
  -4  -9   8        0.00        0.00      1.54 o 
  -3  -9   8        6.40        5.83      2.86 o 
  -2  -9   8        5.39        5.26      1.52 o 
  -1  -9   8        9.13        9.37      1.58 o 
   0  -9   8       14.37       16.52      1.32 o 
   1  -9   8       27.03       23.82      1.66 o 
   2  -9   8       19.80       16.28      1.54 o 
   3  -9   8       20.99       20.61      1.65 o 
   4  -9   8        0.11        0.00      1.37 o 
   5  -9   8        0.01        0.50      1.48 o 
   6  -9   8       18.24       16.31      1.45 o 
   7  -9   8        9.76       10.08      2.06 o 
   8  -9   8       45.98       49.37      3.37 o 
  -5  -8   8       10.31        3.91      2.09 o 
  -4  -8   8      106.26       96.52     10.12 o 
  -3  -8   8        0.34        0.00      3.37 o 
  -2  -8   8        3.95        2.35      1.25 o 
  -1  -8   8        0.84        0.00      1.71 o 
   0  -8   8       76.73       76.23      2.08 o 
   1  -8   8      374.26      366.63      6.11 o 
   2  -8   8        1.64        0.00      1.17 o 
   3  -8   8       11.47       10.12      1.47 o 
   4  -8   8       27.09       25.48      1.59 o 
   5  -8   8       23.40       24.61      1.75 o 
   6  -8   8        5.16        1.98      1.89 o 
   7  -8   8        3.52        5.08      1.77 o 
   8  -8   8        4.12        3.38      1.88 o 
   9  -8   8       49.77       53.67      3.42 o 
  -6  -7   8       12.68       19.40      2.42 o 
  -5  -7   8       68.35       73.57      3.00 o 
  -4  -7   8       17.64       19.80      1.79 o 
  -3  -7   8       63.14       63.37      4.72 o 
  -2  -7   8        4.06        7.24      2.47 o 
  -1  -7   8       27.88       25.37      3.20 o 
   0  -7   8       17.40       20.43      1.64 o 
   1  -7   8      142.47      147.15      3.45 o 
   2  -7   8       55.32       51.78      2.09 o 
   3  -7   8       46.78       43.33      1.71 o 
   4  -7   8        4.18        2.14      1.28 o 
   5  -7   8       18.38       20.69      1.83 o 
   6  -7   8        0.66        1.20      1.47 o 
   7  -7   8        6.69        3.31      1.65 o 
   8  -7   8        0.44        0.17      3.14 o 
   9  -7   8        0.91        1.01      1.88 o 
  -7  -6   8        4.91        7.43      1.97 o 
  -6  -6   8        7.56        5.67      1.74 o 
  -5  -6   8        4.31        5.52      2.59 o 
  -4  -6   8       36.65       35.29      3.76 o 
  -3  -6   8       41.12       39.79      3.65 o 
  -2  -6   8       67.96       60.25      4.14 o 
  -1  -6   8       80.92       75.10      4.58 o 
   1  -6   8      501.49      524.79      7.39 o 
   2  -6   8       15.44       17.54      0.89 o 
   3  -6   8      135.16      132.80      3.34 o 
   4  -6   8       45.85       55.94      2.74 o 
   5  -6   8       29.01       37.67      2.41 o 
   6  -6   8        0.01        2.98      1.47 o 
   7  -6   8        8.82        2.03      3.00 o 
   8  -6   8       14.12       17.11      4.58 o 
   9  -6   8       13.52        9.19      2.03 o 
  -8  -5   8        9.89       12.32      2.17 o 
  -7  -5   8        2.98        3.90      1.71 o 
  -6  -5   8       18.37       24.10      3.39 o 
  -5  -5   8        0.01        0.71      2.02 o 
  -4  -5   8       15.11       16.48      2.70 o 
  -3  -5   8        2.00        0.49      1.88 o 
  -2  -5   8       11.18       17.09      2.59 o 
   1  -5   8      117.03      121.86      1.90 o 
   2  -5   8       13.12       14.00      0.87 o 
   3  -5   8      248.35      246.81      4.12 o 
   4  -5   8       74.33       76.42      2.82 o 
   5  -5   8        4.98        0.31      1.08 o 
   6  -5   8        1.07        0.00      1.63 o 
   7  -5   8       37.32       34.22      2.04 o 
   8  -5   8        0.59        0.57      1.25 o 
   9  -5   8       22.00       24.89      1.97 o 
  10  -5   8       16.28       22.15      2.12 o 
  -8  -4   8       19.97       19.66      2.00 o 
  -7  -4   8       30.93       34.44      2.16 o 
  -6  -4   8        4.15        2.14      1.65 o 
  -5  -4   8       22.00       18.79      2.07 o 
  -4  -4   8       63.82       63.93      3.06 o 
  -3  -4   8      299.12      286.68      7.17 o 
  -2  -4   8       55.80       56.74      4.16 o 
  -1  -4   8       31.10       37.50      3.38 o 
   1  -4   8       14.71       14.45      1.00 o 
   2  -4   8       57.82       60.00      1.92 o 
   3  -4   8      133.09      136.91      2.94 o 
   4  -4   8      116.81      100.16      2.52 o 
   5  -4   8       24.47       23.66      1.43 o 
   6  -4   8        5.69        5.98      1.16 o 
   7  -4   8       11.95       10.79      1.50 o 
   8  -4   8        7.74        5.12      1.38 o 
   9  -4   8       27.14       21.08      1.88 o 
  10  -4   8        0.57        0.43      1.81 o 
  -9  -3   8        0.58        0.00      1.60 o 
  -8  -3   8       13.27       12.25      1.77 o 
  -7  -3   8       22.88       24.48      1.89 o 
  -6  -3   8       85.34       83.80      3.57 o 
  -5  -3   8        0.03        0.00      1.32 o 
  -4  -3   8        0.02        0.00      1.46 o 
  -3  -3   8      115.36      120.33      3.96 o 
  -2  -3   8       13.20       15.43      2.30 o 
  -1  -3   8        0.01        0.00      1.34 o 
   0  -3   8      173.80      166.68      6.61 o 
   1  -3   8      307.24      296.16      3.81 o 
   2  -3   8      183.36      173.05      2.35 o 
   3  -3   8      283.39      262.14      5.08 o 
   4  -3   8       93.20       86.58      1.85 o 
   5  -3   8        0.43        0.00      0.89 o 
   6  -3   8       52.55       49.77      2.05 o 
   7  -3   8       40.72       45.76      2.17 o 
   8  -3   8       15.92       15.23      1.60 o 
   9  -3   8        0.39        1.04      1.43 o 
  -9  -2   8       23.22       21.43      2.26 o 
  -8  -2   8        5.92        4.60      1.56 o 
  -7  -2   8        0.05        0.00      1.89 o 
  -6  -2   8       74.23       69.70      3.15 o 
  -5  -2   8        3.79        1.51      1.55 o 
  -4  -2   8      192.74      190.74      5.37 o 
  -3  -2   8       75.75       71.23      4.49 o 
  -2  -2   8       10.24       12.08      2.16 o 
  -1  -2   8       70.51       66.15      3.85 o 
   0  -2   8       22.30       19.11      2.92 o 
   1  -2   8       82.46       85.18      1.44 o 
   2  -2   8        3.76        0.58      0.53 o 
   3  -2   8       98.59       95.37      1.93 o 
   4  -2   8       19.26       19.74      1.01 o 
   5  -2   8        4.47        3.91      0.98 o 
   6  -2   8       38.63       42.41      1.99 o 
   7  -2   8       18.24       13.75      1.47 o 
   8  -2   8       87.37       86.27      2.91 o 
   9  -2   8       11.84       13.84      1.76 o 
  -9  -1   8       61.17       63.54      2.47 o 
  -8  -1   8        4.27        1.04      1.55 o 
  -7  -1   8        4.68        2.65      1.95 o 
  -6  -1   8       57.37       54.26      1.95 o 
  -5  -1   8        3.87        3.45      1.62 o 
  -4  -1   8      359.91      346.03      8.03 o 
  -3  -1   8       27.17       20.51      2.63 o 
  -2  -1   8        1.14        0.00      1.36 o 
  -1  -1   8        1.68        0.92      0.51 o 
   0  -1   8      427.51      446.65      5.13 o 
   1  -1   8      450.68      470.08      4.96 o 
   2  -1   8       35.85       33.55      1.06 o 
   3  -1   8        0.51        0.00      0.46 o 
   4  -1   8       87.39       77.93      2.18 o 
   5  -1   8        0.01        0.00      0.87 o 
   6  -1   8        1.16        0.00      1.00 o 
   7  -1   8       16.57       18.40      1.59 o 
   8  -1   8       18.31       25.99      1.93 o 
   9  -1   8       29.11       26.48      2.11 o 
 -10   0   8       28.47       32.33      2.05 o 
  -9   0   8        9.78       11.02      1.59 o 
  -8   0   8       12.56        9.56      1.44 o 
  -7   0   8       47.13       53.16      1.92 o 
  -6   0   8       48.94       51.31      1.55 o 
  -5   0   8      491.63      492.96      5.88 o 
  -4   0   8       17.71       22.09      1.11 o 
  -3   0   8      187.30      196.15      3.47 o 
  -2   0   8       11.17        9.75      0.53 o 
  -1   0   8        8.43        7.57      0.65 o 
   0   0   8      120.59      111.98      1.62 o 
   1   0   8       56.82       57.11      1.27 o 
   2   0   8      240.20      239.77      2.87 o 
   3   0   8      130.90      130.74      2.12 o 
   4   0   8      111.42      105.11      2.63 o 
   5   0   8        0.54        0.00      0.94 o 
   6   0   8       12.23       13.21      1.42 o 
   7   0   8        4.00        5.81      1.43 o 
   8   0   8        1.22        0.00      1.39 o 
   9   0   8        0.00        0.00      2.09 o 
 -10   1   8       24.64       25.35      1.98 o 
  -9   1   8      140.61      148.12      3.68 o 
  -8   1   8      324.83      319.13      5.85 o 
  -7   1   8       62.88       61.92      2.11 o 
  -6   1   8        6.39        9.76      1.09 o 
  -5   1   8       11.36       14.61      1.61 o 
  -4   1   8       88.61       88.39      1.83 o 
  -3   1   8        1.64        2.13      0.73 o 
  -2   1   8       46.91       46.47      1.12 o 
  -1   1   8        1.67        0.27      0.45 o 
   0   1   8       93.95       85.44      1.59 o 
   1   1   8       28.07       25.67      0.92 o 
   2   1   8        0.31        0.00      0.57 o 
   3   1   8       88.24       85.85      2.59 o 
   4   1   8      138.30      139.82      3.33 o 
   5   1   8       55.98       46.31      2.05 o 
   6   1   8        7.20        7.29      1.40 o 
   7   1   8        0.45        0.00      1.29 o 
   8   1   8        8.81        6.26      1.69 o 
 -10   2   8       18.99       21.66      1.91 o 
  -9   2   8       21.25       30.58      2.02 o 
  -8   2   8       73.65       76.85      2.58 o 
  -7   2   8       12.89       14.04      2.26 o 
  -6   2   8       74.94       73.63      2.79 o 
  -5   2   8       13.66       13.73      1.13 o 
  -4   2   8       26.42       26.26      1.40 o 
  -3   2   8      122.15      111.42      2.58 o 
  -2   2   8      223.24      206.22      2.88 o 
  -1   2   8        5.69        4.82      0.63 o 
   0   2   8       66.01       68.44      1.57 o 
   1   2   8       86.66       94.63      1.84 o 
   2   2   8      692.35      685.38      9.08 o 
   3   2   8      336.33      315.17      5.55 o 
   4   2   8       14.14       13.01      1.37 o 
   5   2   8       33.17       37.47      2.11 o 
   6   2   8        2.17        1.24      1.37 o 
   7   2   8        1.71        0.96      1.48 o 
   8   2   8       12.66       17.10      2.72 o 
 -10   3   8        6.60        1.21      1.60 o 
  -9   3   8       12.08       13.97      1.74 o 
  -8   3   8        0.68        1.74      1.32 o 
  -7   3   8       39.38       41.52      2.07 o 
  -6   3   8        1.63        0.00      1.09 o 
  -5   3   8        1.26        3.03      1.01 o 
  -4   3   8       67.64       70.11      3.33 o 
  -3   3   8       38.69       34.59      1.67 o 
  -2   3   8       21.25       17.62      1.47 o 
  -1   3   8      684.85      690.64      9.15 o 
   0   3   8       25.38       22.64      1.24 o 
   1   3   8        0.44        0.00      0.98 o 
   2   3   8       10.31       10.82      1.14 o 
   3   3   8       70.69       77.25      2.51 o 
   4   3   8       48.65       52.52      2.32 o 
   5   3   8        1.96        0.00      1.33 o 
   6   3   8        1.27        1.30      1.46 o 
   7   3   8        5.30        8.11      2.44 o 
  -9   4   8       35.11       43.07      2.44 o 
  -8   4   8        9.33       10.05      1.63 o 
  -7   4   8       49.16       42.68      2.25 o 
  -6   4   8       41.50       41.31      4.02 o 
  -5   4   8       73.85       77.82      3.85 o 
  -4   4   8       57.21       52.08      2.08 o 
  -3   4   8       10.20        9.77      2.36 o 
  -2   4   8      168.24      145.97      2.97 o 
  -1   4   8      353.81      361.07      5.50 o 
   0   4   8      259.63      260.62      4.34 o 
   1   4   8       31.26       35.42      1.69 o 
   2   4   8        1.05        0.24      1.08 o 
   3   4   8        1.31        2.22      1.30 o 
   4   4   8      104.56      107.02      3.22 o 
   5   4   8        4.71        6.51      1.55 o 
   6   4   8        9.47       10.61      1.85 o 
  -9   5   8        0.34        0.62      1.78 o 
  -8   5   8       19.95       21.03      2.27 o 
  -7   5   8       21.80       15.46      1.85 o 
  -6   5   8       88.79       93.30      3.08 o 
  -5   5   8       39.34       37.45      2.18 o 
  -4   5   8       62.86       54.31      2.32 o 
  -3   5   8       20.96       22.16      3.31 o 
  -2   5   8       88.54       84.13      2.37 o 
  -1   5   8        7.80        6.71      1.17 o 
   0   5   8        5.40        5.05      1.11 o 
   1   5   8       12.14       12.05      1.27 o 
   2   5   8       38.35       39.56      2.21 o 
   3   5   8       62.32       56.17      2.56 o 
   4   5   8       23.34       27.82      2.04 o 
   5   5   8        2.83        2.08      1.65 o 
  -8   6   8       13.17        9.18      1.92 o 
  -7   6   8        0.09        0.00      1.54 o 
  -6   6   8       11.99       13.37      1.82 o 
  -5   6   8        7.88        6.17      1.91 o 
  -4   6   8       17.80       25.32      1.97 o 
  -3   6   8       25.51       27.48      2.04 o 
  -2   6   8       39.84       39.75      1.91 o 
  -1   6   8        6.40        7.83      1.33 o 
   0   6   8       80.39       79.69      2.48 o 
   1   6   8        0.29        0.00      1.61 o 
   2   6   8        4.32        2.95      1.49 o 
   3   6   8        0.18        0.00      1.44 o 
   4   6   8        1.63        0.10      2.16 o 
  -7   7   8        1.62        0.16      1.72 o 
  -6   7   8        6.63        1.14      1.81 o 
  -5   7   8       76.30       73.20      3.14 o 
  -4   7   8      112.93      123.82      3.74 o 
  -3   7   8       70.15       72.07      2.95 o 
  -2   7   8       57.52       60.56      2.36 o 
  -1   7   8       15.30       17.87      1.63 o 
   0   7   8        5.64        4.35      1.35 o 
   1   7   8       30.41       43.19      2.46 o 
   2   7   8       17.10       21.64      2.08 o 
  -6   8   8       17.78       20.96      2.36 o 
  -5   8   8       82.43       93.22      3.56 o 
  -4   8   8       33.22       31.37      2.46 o 
  -3   8   8        9.93        6.12      1.92 o 
  -2   8   8       50.84       54.05      2.43 o 
  -1   8   8        3.78        0.56      1.43 o 
   0   8   8       11.84       11.49      1.93 o 
   0 -11   9       17.44       19.37      2.35 o 
   1 -11   9        0.48        2.22      1.69 o 
   2 -11   9        8.13       13.59      1.71 o 
   3 -11   9        0.71        0.00      1.45 o 
   4 -11   9       10.72        8.89      1.76 o 
   5 -11   9        0.44        0.00      1.60 o 
  -2 -10   9       19.51       18.30      2.04 o 
  -1 -10   9       11.16        6.29      1.76 o 
   0 -10   9        1.71        1.41      2.55 o 
   1 -10   9       59.52       60.11      2.35 o 
   2 -10   9       26.43       25.26      1.87 o 
   3 -10   9        2.35        0.00      3.40 o 
   4 -10   9        4.17        0.00      1.36 o 
   5 -10   9        0.25        0.00      1.70 o 
   6 -10   9        0.03        0.00      1.46 o 
   7 -10   9        0.26        0.84      1.69 o 
  -4  -9   9        1.53        0.68      2.09 o 
  -3  -9   9        3.28        0.71      2.98 o 
  -2  -9   9        1.88        0.88      2.04 o 
  -1  -9   9        2.19        3.43      1.44 o 
   0  -9   9        7.80        4.45      1.51 o 
   1  -9   9        0.01        0.36      1.09 o 
   2  -9   9        0.22        0.00      1.60 o 
   3  -9   9       13.49       10.04      1.64 o 
   4  -9   9        0.89        0.00      1.45 o 
   5  -9   9        0.40        0.00      1.12 o 
   6  -9   9       21.11       21.47      1.84 o 
   7  -9   9        4.57        2.27      1.96 o 
   8  -9   9        5.30        6.57      2.25 o 
  -5  -8   9       35.68       33.43      2.59 o 
  -4  -8   9       25.63       27.57      3.98 o 
  -3  -8   9        0.59        0.00      1.17 o 
  -2  -8   9       11.25       10.91      2.96 o 
  -1  -8   9        9.65        8.80      2.80 o 
   0  -8   9        4.50        6.00      1.41 o 
   1  -8   9        3.07        1.44      1.43 o 
   2  -8   9       38.46       31.75      2.01 o 
   3  -8   9       10.04        5.62      1.40 o 
   4  -8   9        4.52        3.00      1.19 o 
   5  -8   9        0.09        0.00      1.46 o 
   6  -8   9        4.12        2.57      1.71 o 
   7  -8   9        5.24        5.49      1.92 o 
   8  -8   9        9.34       10.23      2.28 o 
  -6  -7   9      116.78      114.49      4.45 o 
  -5  -7   9        1.42        3.10      2.94 o 
  -4  -7   9        0.25        0.00      2.44 o 
  -3  -7   9        0.25        2.75      2.52 o 
  -2  -7   9        3.09        1.97      2.44 o 
  -1  -7   9       18.60       19.49      3.15 o 
   0  -7   9       19.81       19.35      3.24 o 
   1  -7   9       76.20       81.46      3.48 o 
   2  -7   9       81.12       86.60      3.12 o 
   3  -7   9        0.03        0.00      0.91 o 
   4  -7   9       10.96       10.37      1.54 o 
   5  -7   9       13.02       15.26      2.11 o 
   6  -7   9      180.93      165.88      6.41 o 
   7  -7   9       28.78       23.41      2.22 o 
   8  -7   9       10.31        5.39      1.94 o 
   9  -7   9        1.89        0.00      1.92 o 
  -7  -6   9        2.31        2.23      1.81 o 
  -6  -6   9        6.13        7.86      3.10 o 
  -5  -6   9        0.92        0.31      2.51 o 
  -4  -6   9        4.76        3.55      2.45 o 
  -3  -6   9       12.63       18.01      3.06 o 
  -2  -6   9       41.68       39.98      3.79 o 
  -1  -6   9       47.25       43.57      3.83 o 
   1  -6   9      114.84      107.99      2.67 o 
   2  -6   9        5.08        4.13      1.23 o 
   3  -6   9       32.82       33.04      1.93 o 
   4  -6   9      231.48      245.62      5.41 o 
   5  -6   9      258.23      250.94      5.73 o 
   6  -6   9        0.79        0.00      1.49 o 
   7  -6   9        2.62        2.15      1.64 o 
   8  -6   9        8.02       10.08      1.94 o 
   9  -6   9        9.06        9.26      2.12 o 
  -7  -5   9        3.14        3.65      1.60 o 
  -6  -5   9       17.59       19.25      2.48 o 
  -5  -5   9        0.45        0.00      1.66 o 
  -4  -5   9        3.08        1.05      1.65 o 
  -3  -5   9      128.35      121.88      5.95 o 
  -2  -5   9       26.75       25.66      3.18 o 
   1  -5   9      523.80      525.00      8.92 o 
   2  -5   9        1.68        4.44      2.78 o 
   3  -5   9      132.99      135.77      6.28 o 
   4  -5   9       52.10       47.83      2.41 o 
   5  -5   9       10.66        3.25      2.09 o 
   6  -5   9       48.89       31.75      2.24 o 
   7  -5   9        0.00        0.00      1.50 o 
   8  -5   9        0.41        0.86      1.66 o 
   9  -5   9       16.31       18.08      2.38 o 
  -8  -4   9       11.04        9.52      1.83 o 
  -7  -4   9       34.17       43.05      4.78 o 
  -6  -4   9       20.42       19.23      2.30 o 
  -5  -4   9        3.19        1.32      1.61 o 
  -4  -4   9       50.89       48.81      4.56 o 
  -3  -4   9       41.36       39.24      4.34 o 
  -2  -4   9        0.73        0.00      2.09 o 
  -1  -4   9       77.24       82.21      4.96 o 
   1  -4   9       14.24       13.57      0.98 o 
   2  -4   9      708.60      717.64     10.02 o 
   3  -4   9      328.31      324.82      6.44 o 
   4  -4   9        1.00        0.00      1.15 o 
   5  -4   9       52.23       49.49      2.50 o 
   6  -4   9       74.66       69.76      2.96 o 
   7  -4   9       19.11       16.02      2.11 o 
   8  -4   9       12.56       14.43      2.06 o 
   9  -4   9        0.15        0.00      2.45 o 
  -8  -3   9        3.76        2.47      1.68 o 
  -7  -3   9        0.22        0.00      2.10 o 
  -6  -3   9        9.14        5.77      1.91 o 
  -5  -3   9        0.75        0.00      1.43 o 
  -4  -3   9       64.93       61.72      3.15 o 
  -3  -3   9       87.39       79.27      5.31 o 
  -2  -3   9       21.89       16.60      2.71 o 
  -1  -3   9       39.21       36.96      3.46 o 
   0  -3   9        1.99        1.48      1.86 o 
   1  -3   9       38.68       34.86      1.08 o 
   2  -3   9        3.54        0.00      1.25 o 
   3  -3   9       53.87       48.79      2.18 o 
   4  -3   9      163.04      165.69      4.09 o 
   5  -3   9       69.61       68.83      2.75 o 
   6  -3   9       68.08       62.61      3.22 o 
   7  -3   9       40.34       27.45      2.23 o 
   8  -3   9       13.34       11.70      2.05 o 
   9  -3   9        0.70        2.63      1.93 o 
  -9  -2   9       16.90       16.87      2.22 o 
  -8  -2   9       38.47       39.91      2.62 o 
  -7  -2   9       23.00       18.29      1.79 o 
  -6  -2   9       21.19       18.92      2.07 o 
  -5  -2   9       47.76       38.24      4.32 o 
  -4  -2   9      283.58      282.68      7.16 o 
  -3  -2   9       24.61       20.90      3.06 o 
  -2  -2   9        3.76        4.61      2.11 o 
  -1  -2   9       31.80       34.76      3.45 o 
   0  -2   9       10.34       10.31      0.66 o 
   1  -2   9      439.79      440.42      5.82 o 
   2  -2   9       14.67       11.04      0.92 o 
   3  -2   9       24.59       27.46      1.77 o 
   4  -2   9        7.73        3.32      0.98 o 
   5  -2   9        0.13        0.00      0.95 o 
   6  -2   9        3.03        3.53      1.16 o 
   7  -2   9        2.13        0.84      1.23 o 
   8  -2   9        0.25        0.52      1.34 o 
   9  -2   9       65.72       77.66      3.14 o 
  -9  -1   9        1.25        0.48      1.89 o 
  -8  -1   9       16.80       20.09      2.14 o 
  -7  -1   9        6.10        5.53      2.86 o 
  -6  -1   9       33.94       29.76      2.32 o 
  -5  -1   9       78.71       79.05      3.31 o 
  -4  -1   9       28.57       32.03      4.18 o 
  -3  -1   9       97.14      101.51      5.59 o 
  -2  -1   9       41.96       50.01      3.90 o 
  -1  -1   9      157.53      161.27      2.19 o 
   0  -1   9      148.11      148.23      2.44 o 
   1  -1   9       20.80       20.03      1.08 o 
   2  -1   9        3.37        2.64      0.84 o 
   3  -1   9       84.10       88.48      2.30 o 
   4  -1   9       18.86       16.53      1.24 o 
   5  -1   9       58.22       50.82      2.05 o 
   6  -1   9        8.14        7.60      1.29 o 
   7  -1   9       85.65       80.90      2.82 o 
   8  -1   9       65.43       65.43      2.79 o 
  -9   0   9       65.29       78.76      3.64 o 
  -8   0   9        0.02        0.00      3.14 o 
  -7   0   9      102.59      106.56      3.63 o 
  -6   0   9       40.97       38.75      2.21 o 
  -5   0   9      164.69      160.86      3.92 o 
  -4   0   9      278.47      273.81      6.02 o 
  -3   0   9      130.85      124.38      3.34 o 
  -2   0   9       25.44       22.91      0.99 o 
  -1   0   9       28.33       21.24      1.01 o 
   0   0   9       48.55       43.08      1.33 o 
   1   0   9       20.69       20.15      1.31 o 
   2   0   9       97.60      105.47      2.22 o 
   3   0   9       93.65       93.55      2.15 o 
   4   0   9        4.52        3.81      1.03 o 
   5   0   9        2.87        0.59      1.07 o 
   6   0   9        1.24        0.00      1.17 o 
   7   0   9       29.75       27.73      2.01 o 
   8   0   9        9.05        5.17      1.72 o 
  -9   1   9       31.99       37.04      2.12 o 
  -8   1   9       10.11       22.08      1.67 o 
  -7   1   9       54.19       64.67      2.23 o 
  -6   1   9       14.00       12.51      1.19 o 
  -5   1   9       35.23       30.35      1.49 o 
  -4   1   9       30.74       30.14      1.44 o 
  -3   1   9      114.26      114.81      2.73 o 
  -2   1   9       58.55       55.00      1.78 o 
  -1   1   9       21.83       27.12      1.38 o 
   0   1   9        1.18        0.00      1.04 o 
   1   1   9      134.13      133.98      2.57 o 
   2   1   9      366.96      360.93      5.29 o 
   3   1   9       30.30       32.39      1.53 o 
   4   1   9       87.85       97.03      2.75 o 
   5   1   9      126.23      130.52      3.35 o 
   6   1   9       39.87       43.63      2.36 o 
   7   1   9        0.14        0.00      1.44 o 
  -9   2   9        8.88        6.12      1.60 o 
  -8   2   9        0.20        3.44      1.32 o 
  -7   2   9       26.92       26.90      1.75 o 
  -6   2   9       35.21       33.71      1.78 o 
  -5   2   9        0.41        0.00      1.85 o 
  -4   2   9       28.98       23.20      1.46 o 
  -3   2   9        2.80        2.02      0.91 o 
  -2   2   9       74.82       70.10      2.14 o 
  -1   2   9      123.90      107.07      3.09 o 
   0   2   9        1.65        0.00      1.05 o 
   1   2   9       32.19       33.09      1.66 o 
   2   2   9      514.97      515.13      7.21 o 
   3   2   9        0.06        1.15      1.11 o 
   4   2   9      173.87      185.16      4.09 o 
   5   2   9        0.24        0.00      1.27 o 
   6   2   9       14.92       17.82      1.98 o 
   7   2   9       63.66       78.73      3.18 o 
  -9   3   9       13.72       11.75      1.76 o 
  -8   3   9       12.27       14.39      1.65 o 
  -7   3   9        0.00        0.00      1.19 o 
  -6   3   9       13.67       13.74      1.52 o 
  -5   3   9      300.39      279.43      5.25 o 
  -4   3   9       17.60       19.35      1.38 o 
  -3   3   9       55.43       48.68      1.96 o 
  -2   3   9       64.67       53.88      2.82 o 
  -1   3   9       10.46        8.92      1.37 o 
   0   3   9        0.01        0.00      1.21 o 
   1   3   9      107.89      105.24      3.99 o 
   2   3   9        4.65        3.64      1.22 o 
   3   3   9        5.52        5.57      1.41 o 
   4   3   9       43.95       48.27      4.00 o 
   5   3   9       55.82       61.14      2.69 o 
   6   3   9        0.00        0.00      1.57 o 
  -8   4   9       30.91       32.89      2.23 o 
  -7   4   9       19.92       21.62      1.82 o 
  -6   4   9        0.35        0.00      1.59 o 
  -5   4   9       11.37       10.00      1.41 o 
  -4   4   9        0.63        0.00      1.61 o 
  -3   4   9        7.36        2.76      1.40 o 
  -2   4   9        0.78        0.00      1.25 o 
  -1   4   9      117.89      120.11      5.18 o 
   0   4   9        1.54        2.24      1.26 o 
   1   4   9        5.19        5.85      1.13 o 
   2   4   9       35.76       36.39      2.11 o 
   3   4   9       61.83       66.43      2.72 o 
   4   4   9        0.46        0.00      1.41 o 
   5   4   9       10.67        6.21      1.70 o 
  -8   5   9       34.35       34.14      2.42 o 
  -7   5   9       67.51       69.07      2.85 o 
  -6   5   9      124.19      122.21      3.53 o 
  -5   5   9        5.95        4.96      1.51 o 
  -4   5   9       13.45        8.49      1.60 o 
  -3   5   9       10.82        8.22      1.85 o 
  -2   5   9        2.24        0.71      1.35 o 
  -1   5   9        0.31        0.06      1.26 o 
   0   5   9        7.82        4.73      1.42 o 
   1   5   9        1.83        0.00      1.36 o 
   2   5   9        5.82        6.29      1.57 o 
   3   5   9        1.48        0.00      1.43 o 
   4   5   9        2.71        0.00      1.58 o 
  -7   6   9        1.27        0.00      1.63 o 
  -6   6   9        2.61        0.00      1.58 o 
  -5   6   9       15.89       16.67      2.15 o 
  -4   6   9      188.36      203.11      4.74 o 
  -3   6   9       14.98       17.43      2.83 o 
  -2   6   9       19.45       19.30      1.89 o 
  -1   6   9       58.92       60.70      2.68 o 
   0   6   9       14.70       14.84      1.85 o 
   1   6   9       19.50       17.99      1.89 o 
   2   6   9        3.25        1.97      1.56 o 
   3   6   9       64.27       80.97      3.26 o 
  -6   7   9        1.93        0.00      2.08 o 
  -5   7   9        0.20        0.00      1.77 o 
  -4   7   9        4.36       10.41      2.30 o 
  -3   7   9        9.84        8.83      1.82 o 
  -2   7   9       22.49       21.38      2.09 o 
  -1   7   9        1.87        1.31      1.64 o 
   0   7   9        1.14        0.00      1.81 o 
   1   7   9        5.05        5.94      2.16 o 
   2 -11  10       28.12       27.65      2.42 o 
   3 -11  10       11.10       12.25      1.81 o 
  -1 -10  10        1.56        0.00      1.60 o 
   0 -10  10        4.01        2.26      1.74 o 
   1 -10  10        0.06        0.00      2.04 o 
   2 -10  10        6.42        0.35      1.32 o 
   3 -10  10        0.41        0.00      1.27 o 
   4 -10  10        0.50        0.00      1.60 o 
   5 -10  10        5.85        7.18      1.58 o 
   6 -10  10       10.40        9.82      2.18 o 
  -3  -9  10        2.47        0.00      2.99 o 
  -2  -9  10       22.22       21.24      3.79 o 
  -1  -9  10        1.85        0.85      1.41 o 
   0  -9  10       31.02       30.07      2.37 o 
   1  -9  10       74.50       71.19      3.13 o 
   2  -9  10        0.04        0.00      1.11 o 
   3  -9  10        3.38        0.00      1.99 o 
   4  -9  10        3.06        3.15      1.57 o 
   5  -9  10       25.86       31.33      1.97 o 
   6  -9  10       17.77       23.15      1.95 o 
   7  -9  10        0.43        0.00      1.90 o 
  -4  -8  10       41.91       44.66      4.77 o 
  -3  -8  10        1.41        0.00      2.51 o 
  -2  -8  10       14.28       18.15      3.51 o 
  -1  -8  10       10.10       13.48      3.11 o 
   0  -8  10        7.52       10.14      2.98 o 
   1  -8  10        3.98        1.55      1.46 o 
   2  -8  10        0.03        0.00      1.25 o 
   3  -8  10        1.17        2.56      1.31 o 
   4  -8  10       16.48       18.57      1.52 o 
   5  -8  10       11.62       12.85      1.87 o 
   6  -8  10       49.69       44.23      2.85 o 
   7  -8  10        0.21        1.30      1.86 o 
  -5  -7  10       25.41       25.70      4.09 o 
  -4  -7  10       13.79       11.62      3.22 o 
  -3  -7  10        4.64        3.79      2.71 o 
  -2  -7  10       94.75       98.17      5.90 o 
  -1  -7  10        0.91        2.28      2.47 o 
   1  -7  10      103.95       99.05      3.90 o 
   2  -7  10       52.58       55.28      2.19 o 
   3  -7  10        0.15        0.29      1.00 o 
   4  -7  10        3.45        1.85      1.34 o 
   5  -7  10        4.22        5.23      1.60 o 
   6  -7  10       48.89       50.24      4.11 o 
   7  -7  10       12.11       14.05      3.88 o 
   8  -7  10        8.02        7.75      5.71 o 
  -6  -6  10        9.84        7.05      3.17 o 
  -5  -6  10        8.68       13.41      3.10 o 
  -4  -6  10        0.03        0.00      2.21 o 
  -3  -6  10       24.53       27.18      3.57 o 
  -2  -6  10        2.61        1.17      2.31 o 
  -1  -6  10       19.06       23.61      3.36 o 
   1  -6  10       46.80       47.95      2.71 o 
   2  -6  10        8.85       10.82      1.95 o 
   3  -6  10        0.03        1.93      1.15 o 
   4  -6  10       62.11       59.73      2.60 o 
   5  -6  10       82.25       80.83      4.54 o 
   6  -6  10        4.95        4.42      1.74 o 
   7  -6  10        3.36        0.00      1.93 o 
   8  -6  10       48.51       62.80      4.16 o 
  -7  -5  10        5.64        0.00      3.57 o 
  -6  -5  10        8.84        7.21      2.28 o 
  -5  -5  10        1.17        0.00      1.85 o 
  -4  -5  10       48.94       42.44      3.08 o 
  -3  -5  10       29.98       34.24      3.64 o 
  -2  -5  10       56.70       56.88      4.33 o 
   1  -5  10      109.94      107.93      3.81 o 
   2  -5  10      305.35      309.35      6.01 o 
   3  -5  10       30.37       34.27      2.04 o 
   4  -5  10        3.57        2.74      1.39 o 
   5  -5  10       18.14       14.21      1.81 o 
   6  -5  10        8.77       10.34      1.84 o 
   7  -5  10       32.73       31.92      2.47 o 
   8  -5  10       15.47       19.73      2.38 o 
  -7  -4  10       34.02       35.83      4.85 o 
  -6  -4  10       16.42       16.55      2.36 o 
  -5  -4  10        7.12        5.89      1.91 o 
  -4  -4  10        5.16        1.93      1.70 o 
  -3  -4  10       30.97       32.47      2.60 o 
  -2  -4  10        2.83        0.00      2.64 o 
  -1  -4  10       24.75       24.97      3.43 o 
   1  -4  10       86.48       87.01      3.34 o 
   2  -4  10      135.51      134.95      3.36 o 
   3  -4  10       96.76       98.82      2.97 o 
   4  -4  10       65.48       63.90      3.31 o 
   5  -4  10        0.52        0.00      2.83 o 
   6  -4  10       48.50       51.00      3.93 o 
   7  -4  10        0.21        0.26      1.58 o 
   8  -4  10        5.60        3.80      1.93 o 
  -8  -3  10       16.01       20.62      4.68 o 
  -7  -3  10        0.28        0.00      3.04 o 
  -6  -3  10       23.83       23.04      5.04 o 
  -5  -3  10       77.51       72.99      3.53 o 
  -4  -3  10       31.19       30.52      2.67 o 
  -3  -3  10       13.44       13.45      3.32 o 
  -2  -3  10       50.97       52.34      4.77 o 
  -1  -3  10       82.76       82.26      5.08 o 
   0  -3  10      117.10      124.56      6.16 o 
   1  -3  10       32.54       31.84      1.68 o 
   2  -3  10      198.79      187.07      4.19 o 
   3  -3  10       35.44       34.54      1.99 o 
   4  -3  10        0.11        0.00      1.13 o 
   5  -3  10       51.98       49.68      2.59 o 
   6  -3  10        6.48        4.95      1.63 o 
   7  -3  10        0.31        0.00      1.57 o 
   8  -3  10        0.43        0.00      2.12 o 
  -8  -2  10       86.35       95.22      3.61 o 
  -7  -2  10        0.14        0.00      2.87 o 
  -6  -2  10        1.25        0.00      2.87 o 
  -5  -2  10       46.94       45.42      2.89 o 
  -4  -2  10       18.80       24.58      2.37 o 
  -3  -2  10      490.77      474.84     15.97 o 
  -2  -2  10       28.44       26.39      3.32 o 
  -1  -2  10       66.50       73.34      4.87 o 
   0  -2  10       40.34       38.19      1.26 o 
   1  -2  10      123.32      127.47      5.70 o 
   2  -2  10       47.87       42.19      2.02 o 
   3  -2  10       60.28       57.14      2.81 o 
   4  -2  10       15.42       13.39      3.03 o 
   5  -2  10       47.99       36.72      2.35 o 
   6  -2  10        3.12        1.77      1.42 o 
   7  -2  10       29.80       34.71      2.54 o 
   8  -2  10       24.47       29.06      2.60 o 
  -8  -1  10        0.02        0.00      1.67 o 
  -7  -1  10       71.58       77.04      3.22 o 
  -6  -1  10       36.93       46.09      5.17 o 
  -5  -1  10        2.36        3.31      1.57 o 
  -4  -1  10       51.02       53.17      4.80 o 
  -3  -1  10        2.91        4.35      2.58 o 
  -2  -1  10      144.90      165.31      7.45 o 
  -1  -1  10       17.14       16.97      0.95 o 
   0  -1  10       31.36       23.63      1.38 o 
   1  -1  10       81.00       81.66      2.22 o 
   2  -1  10      175.51      162.20      3.39 o 
   3  -1  10      230.77      236.66      5.31 o 
   4  -1  10        0.01        0.00      1.21 o 
   5  -1  10       31.34       25.22      2.08 o 
   6  -1  10        0.47        0.00      1.41 o 
   7  -1  10        1.62        2.58      2.09 o 
   8  -1  10       13.90       15.08      2.42 o 
  -8   0  10       67.88       76.90      3.44 o 
  -7   0  10      117.68      129.27      4.17 o 
  -6   0  10        4.90        6.51      1.55 o 
  -5   0  10       21.81       23.94      1.90 o 
  -4   0  10        7.07        4.83      1.28 o 
  -3   0  10        7.03        3.75      1.29 o 
  -2   0  10       10.88       10.84      0.99 o 
  -1   0  10       16.07       13.60      1.08 o 
   0   0  10       67.30       62.91      1.99 o 
   1   0  10        5.87        3.08      1.01 o 
   2   0  10        4.63        3.27      1.13 o 
   3   0  10        3.87        4.71      1.61 o 
   4   0  10       98.56      100.35      4.58 o 
   5   0  10        0.01        2.41      1.50 o 
   6   0  10        0.25        0.00      1.57 o 
   7   0  10        7.19        2.23      2.43 o 
  -8   1  10        4.97        5.67      1.37 o 
  -7   1  10       23.74       31.43      1.79 o 
  -6   1  10        0.05        0.00      1.02 o 
  -5   1  10        5.47        2.17      1.03 o 
  -4   1  10       15.28       14.25      1.19 o 
  -3   1  10       17.49       16.90      2.44 o 
  -2   1  10      146.55      141.73      3.05 o 
  -1   1  10       55.70       51.11      1.89 o 
   0   1  10        0.90        0.00      1.00 o 
   1   1  10      306.15      317.80      5.65 o 
   2   1  10       54.49       57.09      2.18 o 
   3   1  10       33.94       34.02      4.03 o 
   4   1  10       15.23       14.82      1.82 o 
   5   1  10       36.35       43.24      2.84 o 
   6   1  10       23.17       23.96      2.45 o 
   7   1  10       30.38       34.00      2.93 o 
  -8   2  10        1.69        4.84      1.42 o 
  -7   2  10        4.28        4.67      1.33 o 
  -6   2  10       12.17       12.65      1.44 o 
  -5   2  10       68.53       61.46      2.21 o 
  -4   2  10        0.07        1.30      1.20 o 
  -3   2  10        0.66        0.87      0.99 o 
  -2   2  10       10.21        6.63      1.14 o 
  -1   2  10       22.70       24.21      1.59 o 
   0   2  10      318.48      307.08      5.64 o 
   1   2  10        5.51        6.46      1.36 o 
   2   2  10       79.11       87.97      3.24 o 
   3   2  10        0.14        0.45      1.45 o 
   4   2  10       23.92       24.21      2.30 o 
   5   2  10       32.00       31.47      2.62 o 
   6   2  10       21.79       27.35      2.73 o 
  -8   3  10       13.31       12.30      1.75 o 
  -7   3  10        0.02        0.00      1.24 o 
  -6   3  10       12.08        8.52      1.45 o 
  -5   3  10       15.74       15.24      1.49 o 
  -4   3  10       39.95       39.55      2.00 o 
  -3   3  10       15.98       14.50      1.43 o 
  -2   3  10        0.37        0.00      1.11 o 
  -1   3  10        0.52        0.00      1.30 o 
   0   3  10      507.80      511.69      8.53 o 
   1   3  10       12.24       13.98      1.51 o 
   2   3  10       56.40       59.66      6.53 o 
   3   3  10        0.00        0.00      1.65 o 
   4   3  10       20.00       21.55      2.39 o 
   5   3  10        0.27        0.00      1.92 o 
  -7   4  10       24.33       29.75      2.16 o 
  -6   4  10        3.46        0.00      1.40 o 
  -5   4  10        0.96        0.50      1.33 o 
  -4   4  10        4.52        0.00      1.37 o 
  -3   4  10       97.91       89.66      2.95 o 
  -2   4  10      160.76      169.35      4.71 o 
  -1   4  10       63.38       64.76      4.82 o 
   0   4  10        0.28        0.00      1.24 o 
   1   4  10        6.92        6.19      2.00 o 
   2   4  10      151.92      156.48      7.73 o 
   3   4  10        7.31        6.92      2.04 o 
   4   4  10        0.39        0.00      1.88 o 
  -7   5  10        0.14        0.94      1.70 o 
  -6   5  10       18.03       14.95      2.24 o 
  -5   5  10       23.84       24.55      2.07 o 
  -4   5  10       29.30       29.86      2.16 o 
  -3   5  10       28.79       30.55      2.17 o 
  -2   5  10       57.63       59.29      2.63 o 
  -1   5  10        9.96        7.43      1.55 o 
   0   5  10        4.55        2.79      1.49 o 
   1   5  10        3.38        0.00      1.81 o 
   2   5  10       43.12       46.74      3.23 o 
   3   5  10        0.77        0.00      1.96 o 
  -6   6  10        5.17        2.96      1.89 o 
  -5   6  10       19.10       12.31      2.51 o 
  -4   6  10       72.10       82.88      3.26 o 
  -3   6  10       54.53       66.29      3.99 o 
  -2   6  10       23.75       24.26      2.08 o 
  -1   6  10        4.18        4.90      1.63 o 
   0   6  10       29.43       32.13      2.65 o 
   1   6  10        3.23        0.98      1.95 o 
   0 -10  11        3.37        4.49      1.84 o 
   1 -10  11        5.75        1.36      1.79 o 
   2 -10  11        3.01        0.00      1.81 o 
   3 -10  11        5.41        2.42      1.45 o 
   4 -10  11       15.34       13.02      1.91 o 
  -2  -9  11        0.86        1.20      3.04 o 
  -1  -9  11        3.15        2.16      2.89 o 
   0  -9  11        3.21        1.53      2.71 o 
   1  -9  11        0.79        0.00      1.63 o 
   2  -9  11        0.17        0.00      2.02 o 
   3  -9  11       42.87       51.05      2.86 o 
   4  -9  11       23.47       25.89      2.07 o 
   5  -9  11        0.00        0.17      1.37 o 
   6  -9  11        2.10        4.67      1.99 o 
  -3  -8  11        0.36        0.00      2.52 o 
  -2  -8  11        0.09        0.23      2.71 o 
  -1  -8  11        7.24       10.13      3.15 o 
   0  -8  11        5.59        4.66      2.91 o 
   2  -8  11       34.83       36.49      3.04 o 
   3  -8  11        5.47        3.93      1.37 o 
   4  -8  11        5.78        4.42      1.26 o 
   5  -8  11        0.17        0.48      1.63 o 
   6  -8  11        3.47        3.63      2.11 o 
  -4  -7  11        6.12        6.84      3.03 o 
  -3  -7  11       14.08       12.91      3.24 o 
  -2  -7  11        8.11        7.03      2.94 o 
  -1  -7  11       28.70       26.13      3.79 o 
   2  -7  11        6.45        4.73      1.76 o 
   3  -7  11       10.18       11.36      1.66 o 
   4  -7  11        0.01        0.47      1.36 o 
   5  -7  11        7.25        6.72      1.70 o 
   6  -7  11        2.56        1.71      1.79 o 
   7  -7  11       17.80       15.76      2.24 o 
  -5  -6  11        5.45        5.43      3.10 o 
  -4  -6  11        5.23        6.11      2.80 o 
  -3  -6  11       31.03       29.47      3.72 o 
  -2  -6  11       56.18       53.40      4.51 o 
   2  -6  11       27.60       26.82      1.81 o 
   3  -6  11       12.16       13.45      3.85 o 
   4  -6  11        0.45        0.00      1.29 o 
   5  -6  11        3.04        4.39      1.64 o 
   6  -6  11        0.13        0.00      1.78 o 
   7  -6  11        5.83        1.85      1.87 o 
  -6  -5  11       13.45       14.74      3.18 o 
  -5  -5  11        6.87        4.26      2.13 o 
  -4  -5  11        0.67        0.00      1.85 o 
  -3  -5  11       35.49       26.19      3.50 o 
   2  -5  11      175.21      183.07      4.12 o 
   3  -5  11       32.21       31.71      2.08 o 
   4  -5  11        1.07        1.39      1.74 o 
   5  -5  11        1.28        0.04      1.51 o 
   6  -5  11        0.75        0.40      1.58 o 
   7  -5  11        0.05        0.00      1.74 o 
  -6  -4  11       14.54       12.68      2.41 o 
  -5  -4  11        0.64        0.00      2.11 o 
  -4  -4  11        1.47        0.00      1.74 o 
  -3  -4  11        1.96        3.72      1.94 o 
  -2  -4  11      174.78      171.07      8.35 o 
  -1  -4  11       42.95       42.05      4.70 o 
   1  -4  11       38.69       42.30      2.61 o 
   2  -4  11       20.20       15.99      1.47 o 
   3  -4  11       16.76       17.50      1.61 o 
   4  -4  11        6.91        6.60      1.48 o 
   5  -4  11        3.76        1.35      3.78 o 
   6  -4  11        2.20        0.41      1.55 o 
   7  -4  11        1.10        0.00      1.63 o 
  -7  -3  11        7.58        7.83      4.16 o 
  -6  -3  11        9.51        7.50      3.95 o 
  -5  -3  11       14.13       15.96      2.39 o 
  -4  -3  11        0.09        0.00      1.70 o 
  -3  -3  11      297.07      293.82     11.66 o 
  -2  -3  11        4.07        4.32      3.06 o 
  -1  -3  11      115.82      120.86      6.46 o 
   0  -3  11        3.30        3.83      2.59 o 
   1  -3  11        0.05        0.00      0.92 o 
   2  -3  11       85.09       82.74      2.69 o 
   3  -3  11        0.01        0.00      2.12 o 
   4  -3  11       20.01       16.45      1.74 o 
   5  -3  11        6.66        9.07      3.41 o 
   6  -3  11        2.30        0.87      1.59 o 
   7  -3  11        0.65        0.00      2.20 o 
  -7  -2  11        0.96        0.10      3.55 o 
  -6  -2  11       36.25       35.23      4.98 o 
  -5  -2  11        3.26        2.94      1.81 o 
  -4  -2  11       10.88       11.87      3.38 o 
  -3  -2  11       92.53      104.43      6.56 o 
  -2  -2  11       75.01       93.42      5.99 o 
  -1  -2  11       16.11       20.86      3.32 o 
   0  -2  11       11.29        8.65      0.98 o 
   1  -2  11        0.77        0.00      1.20 o 
   2  -2  11        3.35        2.60      1.13 o 
   3  -2  11       17.30       19.18      1.79 o 
   4  -2  11       16.35       15.88      1.71 o 
   5  -2  11        0.06        0.00      1.37 o 
   6  -2  11        0.14        0.03      1.56 o 
   7  -2  11       13.51       13.42      2.86 o 
  -7  -1  11        2.35        5.43      4.04 o 
  -6  -1  11       22.92       27.75      4.68 o 
  -5  -1  11        0.98        0.00      2.99 o 
  -4  -1  11       52.58       46.40      4.91 o 
  -3  -1  11      172.19      184.97      8.63 o 
  -2  -1  11        5.33        6.03      1.20 o 
  -1  -1  11       59.61       60.29      1.86 o 
   0  -1  11       79.63       82.43      2.87 o 
   1  -1  11        0.58        0.00      1.44 o 
   2  -1  11        4.27        2.42      1.98 o 
   3  -1  11        7.25        5.80      1.42 o 
   4  -1  11        8.75       11.08      1.68 o 
   5  -1  11        1.76        0.78      1.46 o 
   6  -1  11        0.14        1.69      3.85 o 
   7  -1  11        0.06        0.00      1.76 o 
  -7   0  11      112.40      131.39      7.23 o 
  -6   0  11       39.62       42.20      2.58 o 
  -5   0  11        1.06        1.44      1.45 o 
  -4   0  11        0.29        0.00      1.22 o 
  -3   0  11        1.12        2.81      1.27 o 
  -2   0  11       28.22       24.11      1.46 o 
  -1   0  11       39.09       34.67      1.67 o 
   0   0  11        2.00        2.52      1.33 o 
   1   0  11      110.42      116.51      3.25 o 
   2   0  11      198.21      202.45      4.20 o 
   3   0  11        9.14        9.70      1.63 o 
   4   0  11        0.08        0.00      1.39 o 
   5   0  11       35.89       40.42      2.70 o 
   6   0  11       19.71       23.13      2.39 o 
  -7   1  11        5.00        4.83      1.94 o 
  -6   1  11       17.54       15.68      4.92 o 
  -5   1  11       87.29       84.18      3.29 o 
  -4   1  11        0.04        0.00      1.05 o 
  -3   1  11       97.11       96.56      2.92 o 
  -2   1  11        3.50        0.41      0.99 o 
  -1   1  11       32.71       31.32      1.77 o 
   0   1  11      172.64      176.80      3.84 o 
   1   1  11        0.49        0.03      1.27 o 
   2   1  11        6.37        7.32      1.59 o 
   3   1  11        0.60        0.00      1.43 o 
   4   1  11      107.76      111.09      3.89 o 
   5   1  11       26.63       30.04      2.56 o 
  -7   2  11        2.42        0.84      1.31 o 
  -6   2  11       11.46       11.21      1.47 o 
  -5   2  11       15.66       14.17      1.50 o 
  -4   2  11       63.85       60.70      2.25 o 
  -3   2  11       10.32        6.92      1.54 o 
  -2   2  11        0.46        0.00      1.10 o 
  -1   2  11       16.32        8.51      1.49 o 
   0   2  11        0.55        0.00      1.28 o 
   1   2  11        0.03        2.06      1.30 o 
   2   2  11       48.24       45.19      4.95 o 
   3   2  11        3.34        3.39      1.75 o 
   4   2  11        0.24        0.00      1.70 o 
   5   2  11      105.52      122.57      4.53 o 
  -7   3  11       56.93       58.50      2.58 o 
  -6   3  11       14.24       17.11      1.69 o 
  -5   3  11        1.38        0.02      1.30 o 
  -4   3  11        5.76        4.71      1.40 o 
  -3   3  11        3.63        0.00      1.30 o 
  -2   3  11       24.35       21.30      1.80 o 
  -1   3  11        0.63        1.56      1.43 o 
   0   3  11        8.83       13.06      2.15 o 
   1   3  11        6.21        8.21      1.86 o 
   2   3  11       64.15       70.86      5.06 o 
   3   3  11       48.92       51.46      3.12 o 
   4   3  11        1.20        0.00      2.00 o 
  -6   4  11        7.87        4.86      1.70 o 
  -5   4  11        0.75        0.00      1.51 o 
  -4   4  11        0.19        0.00      1.48 o 
  -3   4  11        2.26        0.00      1.59 o 
  -2   4  11        1.53        2.65      1.97 o 
  -1   4  11        4.41        3.91      1.51 o 
   0   4  11        9.62        9.37      1.83 o 
   1   4  11        0.02        0.00      1.68 o 
   2   4  11        3.01        0.00      2.26 o 
  -5   5  11        6.57        5.20      1.81 o 
  -4   5  11        5.10        5.15      1.80 o 
  -3   5  11       23.09       27.47      2.16 o 
  -2   5  11        1.93        3.67      1.58 o 
  -1   5  11        4.81        3.52      1.68 o 
   0   5  11       12.87       12.06      2.20 o 
   1   5  11        8.32        6.91      2.12 o 
   0  -9  12        0.49        0.00      2.61 o 
   1  -9  12        6.61        5.63      1.83 o 
   2  -9  12       14.22       18.58      2.56 o 
   3  -9  12        0.42        0.00      2.11 o 
   4  -9  12       10.08       12.62      1.86 o 
  -2  -8  12        0.57        0.00      2.84 o 
  -1  -8  12        0.33        1.81      2.98 o 
   0  -8  12        1.67        1.48      2.92 o 
   2  -8  12        2.86        2.66      1.90 o 
   3  -8  12       20.93       21.00      2.61 o 
   4  -8  12        0.52        0.08      1.25 o 
   5  -8  12        3.69        4.30      2.24 o 
  -3  -7  12        8.40        6.18      3.18 o 
  -2  -7  12        3.05        4.25      2.91 o 
  -1  -7  12       10.80        8.09      3.25 o 
   1  -7  12       23.63       25.14      2.59 o 
   2  -7  12        2.80        3.67      1.83 o 
   3  -7  12        5.51        8.68      1.53 o 
   4  -7  12        3.09        3.30      2.09 o 
   5  -7  12       37.10       55.31      2.87 o 
   6  -7  12       32.73       35.82      2.69 o 
  -4  -6  12        0.14        0.00      2.75 o 
  -3  -6  12        1.12        0.82      2.61 o 
  -2  -6  12        0.53        0.00      2.42 o 
   2  -6  12       15.85       16.37      2.00 o 
   3  -6  12        4.05        1.71      1.28 o 
   4  -6  12        0.35        0.69      1.38 o 
   5  -6  12        7.05        9.21      1.89 o 
   6  -6  12       28.64       30.72      3.38 o 
  -5  -5  12        1.01        0.00      2.15 o 
  -4  -5  12        1.22        0.00      3.60 o 
  -3  -5  12       17.69       15.96      3.24 o 
   1  -5  12        8.43        9.41      1.60 o 
   2  -5  12        5.21        5.39      1.61 o 
   3  -5  12       94.38      111.39      4.26 o 
   4  -5  12       41.87       50.01      3.47 o 
   5  -5  12        3.14        1.64      1.64 o 
   6  -5  12        0.95        0.00      1.72 o 
  -6  -4  12       18.81       23.72      4.84 o 
  -5  -4  12        5.97        2.89      2.18 o 
  -4  -4  12       12.76        8.88      2.30 o 
  -3  -4  12        0.33        2.82      2.04 o 
  -2  -4  12        0.20        0.43      3.32 o 
  -1  -4  12        8.89       18.36      3.81 o 
   1  -4  12        2.19        4.28      1.48 o 
   2  -4  12      140.50      148.10      3.70 o 
   3  -4  12        2.42        2.87      1.36 o 
   4  -4  12        1.79        0.00      1.42 o 
   5  -4  12        5.70        6.85      1.74 o 
   6  -4  12        0.15        0.00      1.59 o 
  -6  -3  12        6.26        5.55      4.05 o 
  -5  -3  12        8.36        9.87      4.07 o 
  -4  -3  12        3.99        3.29      2.03 o 
  -3  -3  12        8.11       10.96      3.65 o 
  -2  -3  12        7.48       10.06      3.48 o 
  -1  -3  12       23.06       21.12      3.76 o 
   0  -3  12       23.16       27.47      1.88 o 
   1  -3  12       26.95       22.94      1.70 o 
   2  -3  12        6.14        3.26      1.91 o 
   3  -3  12        0.13        0.00      1.23 o 
   4  -3  12        6.94        4.84      1.56 o 
   5  -3  12       17.81       16.62      1.99 o 
   6  -3  12        1.06        0.67      1.68 o 
  -6  -2  12       31.75       41.32      5.46 o 
  -5  -2  12       18.79       28.22      4.66 o 
  -4  -2  12       19.68       23.61      4.19 o 
  -3  -2  12       36.87       36.59      4.80 o 
  -2  -2  12       22.70       28.73      4.18 o 
  -1  -2  12      135.44      156.87      7.73 o 
   0  -2  12        1.64        0.68      0.93 o 
   1  -2  12       19.18       22.01      1.51 o 
   2  -2  12       67.83       64.17      3.90 o 
   3  -2  12       43.93       40.05      2.30 o 
   4  -2  12       41.20       41.44      2.49 o 
   5  -2  12       25.46       29.69      2.37 o 
   6  -2  12        0.89        0.44      1.71 o 
  -6  -1  12       26.07       28.93      5.06 o 
  -5  -1  12       10.51       16.72      4.28 o 
  -4  -1  12        6.70        7.24      3.58 o 
  -3  -1  12        0.81        0.21      3.17 o 
  -2  -1  12        0.02        0.00      1.19 o 
  -1  -1  12       13.00       10.38      1.15 o 
   0  -1  12       54.76       59.49      2.08 o 
   1  -1  12       40.33       44.73      2.01 o 
   2  -1  12        0.76        1.02      2.00 o 
   3  -1  12       15.10       13.57      1.77 o 
   4  -1  12        2.56        3.09      1.61 o 
   5  -1  12        0.14        0.00      1.58 o 
  -6   0  12        0.10        0.65      1.71 o 
  -5   0  12       10.46        9.03      1.79 o 
  -4   0  12        6.91        5.25      1.60 o 
  -3   0  12       63.38       53.61      3.38 o 
  -2   0  12       13.86       12.03      1.24 o 
  -1   0  12        6.74        5.02      1.19 o 
   0   0  12        1.59        0.00      1.13 o 
   1   0  12       39.70       47.25      3.32 o 
   2   0  12      144.26      159.39      4.42 o 
   3   0  12       26.31       22.33      2.11 o 
   4   0  12        0.11        1.98      1.62 o 
   5   0  12        0.12        0.00      1.77 o 
  -6   1  12       33.32       34.95      2.69 o 
  -5   1  12       12.13       14.74      1.99 o 
  -4   1  12       31.08       29.34      2.36 o 
  -3   1  12        1.54        2.09      1.18 o 
  -2   1  12        3.06        0.00      1.12 o 
  -1   1  12        2.41        0.00      1.22 o 
   0   1  12       17.23       21.04      1.73 o 
   1   1  12      141.30      140.76      4.97 o 
   2   1  12        5.00        5.82      1.76 o 
   3   1  12        1.43        1.75      2.04 o 
   4   1  12        6.50        7.62      2.53 o 
  -6   2  12        1.35        1.29      1.39 o 
  -5   2  12        1.01        0.00      1.27 o 
  -4   2  12       32.61       28.45      3.05 o 
  -3   2  12        8.60        8.94      2.14 o 
  -2   2  12        4.18        0.88      1.84 o 
  -1   2  12        7.72        4.12      1.51 o 
   0   2  12        0.55        0.00      1.98 o 
   1   2  12        2.14        1.06      1.67 o 
   2   2  12       28.40       31.87      3.36 o 
   3   2  12        1.56        1.18      1.83 o 
  -5   3  12        0.46        0.00      1.44 o 
  -4   3  12        0.39        0.00      1.42 o 
  -3   3  12       20.08       22.48      4.46 o 
  -2   3  12      241.83      235.57      8.53 o 
  -1   3  12       77.66       81.24      3.27 o 
   0   3  12        0.23        0.00      1.43 o 
   1   3  12       22.13       21.61      2.31 o 
   2   3  12       14.26       12.75      2.26 o 
  -4   4  12       39.87       39.91      2.56 o 
  -3   4  12        3.65        1.58      1.72 o 
  -2   4  12        1.47        3.79      1.67 o 
  -1   4  12        2.03        0.00      1.55 o 
   0   4  12       11.57        8.41      2.06 o 
   2  -8  13       18.13       20.81      2.51 o 
  -2  -7  13        1.97        3.43      3.06 o 
  -1  -7  13        0.62        0.00      2.80 o 
   2  -7  13       19.28       26.45      2.78 o 
   3  -7  13        4.59        5.85      1.59 o 
   4  -7  13       16.45       17.59      1.94 o 
  -3  -6  13        0.02        0.00      2.75 o 
  -2  -6  13        0.30        0.00      2.64 o 
   1  -6  13        2.26        1.46      1.55 o 
   2  -6  13        0.68        1.24      1.64 o 
   3  -6  13        3.40        1.82      2.44 o 
   4  -6  13        1.25        0.00      1.51 o 
  -4  -5  13        7.99        9.05      3.27 o 
  -3  -5  13        1.86        1.41      2.94 o 
   1  -5  13       28.77       28.78      2.42 o 
   2  -5  13        5.12        6.49      1.72 o 
   3  -5  13        6.74       10.08      1.59 o 
   4  -5  13        0.07        0.19      1.50 o 
   5  -5  13       30.13       37.87      2.68 o 
  -4  -4  13       50.19       61.45      3.96 o 
  -3  -4  13       24.67       26.82      2.95 o 
  -2  -4  13      139.69      155.29      8.60 o 
   1  -4  13       29.24       29.58      2.47 o 
   2  -4  13        0.90        0.00      1.20 o 
   3  -4  13       32.16       33.09      2.26 o 
   4  -4  13        0.02        0.00      1.92 o 
   5  -4  13       23.18       31.67      2.55 o 
  -5  -3  13       39.80       48.40      6.21 o 
  -4  -3  13        0.71        1.25      2.21 o 
  -3  -3  13       12.41       18.90      4.37 o 
  -2  -3  13       32.32       42.16      5.06 o 
  -1  -3  13       13.42       15.82      3.79 o 
   0  -3  13        1.35        0.00      1.21 o 
   1  -3  13       13.71       11.66      1.86 o 
   2  -3  13        0.02        0.01      1.26 o 
   3  -3  13        3.79        0.92      1.97 o 
   4  -3  13        0.84        0.16      1.53 o 
   5  -3  13        6.28        6.47      1.89 o 
  -5  -2  13       34.12       43.53      5.79 o 
  -4  -2  13       13.80       14.44      4.19 o 
  -3  -2  13       12.98       12.42      4.05 o 
  -2  -2  13        0.34        0.00      3.25 o 
  -1  -2  13       16.45       17.87      3.72 o 
   0  -2  13       17.36       19.43      1.82 o 
   1  -2  13       19.69       23.28      1.62 o 
   2  -2  13        2.83        4.15      2.88 o 
   3  -2  13        2.86        6.29      1.61 o 
   4  -2  13        1.41        7.10      2.24 o 
  -5  -1  13        6.04        4.58      4.14 o 
  -4  -1  13        0.27        0.30      3.58 o 
  -3  -1  13        8.01        7.27      3.46 o 
  -2  -1  13       15.49       12.65      1.71 o 
  -1  -1  13       15.17       12.30      1.72 o 
   0  -1  13       12.78       12.07      1.40 o 
   1  -1  13        5.03        8.96      1.39 o 
   2  -1  13       43.13       47.34      2.65 o 
   3  -1  13        2.13        3.18      1.65 o 
   4  -1  13        0.17        0.00      1.69 o 
  -5   0  13        5.36        3.72      1.78 o 
  -4   0  13       10.56       10.35      2.01 o 
  -3   0  13        2.76        0.00      1.95 o 
  -2   0  13        4.24        2.75      1.59 o 
  -1   0  13        0.06        0.00      1.16 o 
   0   0  13       60.83       67.91      3.41 o 
   1   0  13      110.39      114.02      4.64 o 
   2   0  13       21.73       31.77      5.86 o 
   3   0  13       23.34       27.72      2.39 o 
  -4   1  13        8.62        7.15      1.95 o 
  -3   1  13       19.26       16.30      1.57 o 
  -2   1  13        0.99        1.33      1.67 o 
  -1   1  13        0.08        0.00      1.29 o 
   0   1  13       20.39       13.25      1.88 o 
   1   1  13       12.46       12.71      2.07 o 
   2   1  13        3.63        4.49      1.88 o 
  -4   2  13        2.74        1.17      1.77 o 
  -3   2  13        0.43        1.87      1.57 o 
  -2   2  13        1.94        0.00      1.47 o 
  -1   2  13        4.27        6.02      1.59 o 
   0   2  13       10.15        9.04      2.01 o 
   1   2  13       18.99       18.93      2.22 o 
   1  -6  14       18.84       22.98      2.49 o 
   1  -5  14       17.27       26.69      2.58 o 
   2  -5  14        0.25        0.10      1.72 o 
  -2  -4  14       13.26       21.70      4.78 o 
   0  -4  14        6.80        5.99      1.64 o 
   1  -4  14        1.16        2.45      1.57 o 
   2  -4  14        1.91        4.14      1.74 o 
   3  -4  14        4.25        3.71      1.55 o 
  -3  -3  14        8.45       18.29      4.70 o 
  -2  -3  14        9.89       14.15      4.23 o 
  -1  -3  14       16.98       25.65      4.58 o 
   0  -3  14        0.14        1.15      1.50 o 
   1  -3  14       13.78       13.94      2.09 o 
   2  -3  14       10.57       12.49      1.70 o 
  -3  -2  14       21.41       33.74      5.22 o 
  -2  -2  14       12.72       16.42      4.38 o 
  -1  -2  14        0.62        0.00      1.41 o 
   0  -2  14        9.19        9.42      1.73 o 
   1  -2  14       73.15       84.62      6.55 o 
   2  -2  14       23.82       26.39      4.06 o 
  -3  -1  14        0.01        0.00      1.59 o 
  -2  -1  14       17.82       16.15      3.71 o 
  -1  -1  14        1.20        0.00      1.57 o 
   0  -1  14        0.05        0.00      1.29 o 
   1  -1  14        5.41        5.90      1.87 o 
  -2   0  14       10.12       12.53      1.46 o 
  -1   0  14        4.61        1.46      1.38 o 
   0   0  14        4.21        5.47      1.50 o 
                                                 
